# Supplementary material for: Genetic Variation in DEAD-Box Helicase 20 as a Putative Marker of Recurrence in Propensity-Matched Colon Cancer Patients
Source: Genes (Basel). 2022 Aug 7;13(8):1404. doi: 10.3390/genes13081404 (PMC9407271; doi:10.3390/genes13081404)
Supplement: Supplementary file 1 [file genes-13-01404-s001.zip]

Archive with 2 entries (2 files):
- Suppl. Tables S1 and S2.pdf
- Table S3.xlsx
