# Supplementary material for: Genetic Variation in DEAD-Box Helicase 20 as a Putative Marker of Recurrence in Propensity-Matched Colon Cancer Patients
Source: Genes (Basel). 2022 Aug 7;13(8):1404. doi: 10.3390/genes13081404 (PMC9407271; doi:10.3390/genes13081404)
Supplement: Supplementary file 1 [file genes-13-01404-s001.zip › Table S3.xlsx]

## Sheet: Sheet1
Supplementary Table S3. Missense single nucleotide polymorphisms on DDX20 gene.
Variant ID	vf	Location	Chr: bp	vf_allele	Alleles	gmaf_allele	gmaf_freq	Global MAF	Class	Source	Evidence	Clin. Sig.	Conseq. Type	AA	AA coord	AA coord	sift_sort	sift_class	SIFT	polyphen_sort	polyphen_class	PolyPhen	cadd_sort	cadd_class	CADD	revel_sort	revel_class	REVEL	meta_lr_sort	meta_lr_class	MetaLR	mutation_assessor_sort	mutation_assessor_class	Mutation Assessor	Transcript
rs1325642740	29196997	1:111755980	1:111755980	G	C/G/T			-	SNP	dbSNP	Frequency~TOPMed~gnomAD		missense variant	P/R	2	2	11	deleterious - low confidence	0.01	244	benign	0.243	15001	likely benign	15	28	likely benign	0.027	41	tolerated	0.04	519	low	0.518	ENST00000680518.1
rs1325642740	29196997	1:111755980	1:111755980	T	C/G/T			-	SNP	dbSNP	Frequency~TOPMed~gnomAD		missense variant	P/L	2	2	11	deleterious - low confidence	0.01	54	benign	0.053	16001	likely benign	16	34	likely benign	0.033	41	tolerated	0.04	519	low	0.518	ENST00000680518.1
rs368179651	39223545	1:111755929	1:111755929	G	C/G/T			-	SNP	dbSNP	Frequency~ESP~ExAC~TOPMed~gnomAD		missense variant	A/G	2	2	1	deleterious - low confidence	0	989	probably damaging	0.988	25001	likely benign	25	147	likely benign	0.146	163	tolerated	0.162	596	medium	0.595	ENST00000369702.5
rs368179651	39223545	1:111755929	1:111755929	T	C/G/T			-	SNP	dbSNP	Frequency~ESP~ExAC~TOPMed~gnomAD		missense variant	A/V	2	2	1	deleterious - low confidence	0	981	probably damaging	0.98	25001	likely benign	25	159	likely benign	0.158	162	tolerated	0.161	596	medium	0.595	ENST00000369702.5
rs368179651	39223545	1:111755929	1:111755929	G	C/G/T			-	SNP	dbSNP	Frequency~ESP~ExAC~TOPMed~gnomAD		missense variant~NMD transcript variant	A/G	2	2	1	deleterious - low confidence	0	989	probably damaging	0.988	25001	likely benign	25	147	likely benign	0.146	163	tolerated	0.162	596	medium	0.595	ENST00000533164.6
rs368179651	39223545	1:111755929	1:111755929	T	C/G/T			-	SNP	dbSNP	Frequency~ESP~ExAC~TOPMed~gnomAD		missense variant~NMD transcript variant	A/V	2	2	1	deleterious - low confidence	0	981	probably damaging	0.98	25001	likely benign	25	159	likely benign	0.158	162	tolerated	0.161	596	medium	0.595	ENST00000533164.6
rs368179651	39223545	1:111755929	1:111755929	G	C/G/T			-	SNP	dbSNP	Frequency~ESP~ExAC~TOPMed~gnomAD		missense variant~NMD transcript variant	A/G	2	2	1	deleterious - low confidence	0	996	probably damaging	0.995	25001	likely benign	25	147	likely benign	0.146	163	tolerated	0.162	596	medium	0.595	ENST00000679576.1
rs368179651	39223545	1:111755929	1:111755929	T	C/G/T			-	SNP	dbSNP	Frequency~ESP~ExAC~TOPMed~gnomAD		missense variant~NMD transcript variant	A/V	2	2	1	deleterious - low confidence	0	992	probably damaging	0.991	25001	likely benign	25	159	likely benign	0.158	162	tolerated	0.161	596	medium	0.595	ENST00000679576.1
rs368179651	39223545	1:111755929	1:111755929	G	C/G/T			-	SNP	dbSNP	Frequency~ESP~ExAC~TOPMed~gnomAD		missense variant	A/G	2	2	1	deleterious - low confidence	0	989	probably damaging	0.988	25001	likely benign	25	147	likely benign	0.146	163	tolerated	0.162	596	medium	0.595	ENST00000679724.1
rs368179651	39223545	1:111755929	1:111755929	T	C/G/T			-	SNP	dbSNP	Frequency~ESP~ExAC~TOPMed~gnomAD		missense variant	A/V	2	2	1	deleterious - low confidence	0	981	probably damaging	0.98	25001	likely benign	25	159	likely benign	0.158	162	tolerated	0.161	596	medium	0.595	ENST00000679724.1
rs368179651	39223545	1:111755929	1:111755929	G	C/G/T			-	SNP	dbSNP	Frequency~ESP~ExAC~TOPMed~gnomAD		missense variant~NMD transcript variant	A/G	2	2	1	deleterious - low confidence	0	996	probably damaging	0.995	25001	likely benign	25	147	likely benign	0.146	163	tolerated	0.162	596	medium	0.595	ENST00000680383.1
rs368179651	39223545	1:111755929	1:111755929	T	C/G/T			-	SNP	dbSNP	Frequency~ESP~ExAC~TOPMed~gnomAD		missense variant~NMD transcript variant	A/V	2	2	1	deleterious - low confidence	0	992	probably damaging	0.991	25001	likely benign	25	159	likely benign	0.158	162	tolerated	0.161	596	medium	0.595	ENST00000680383.1
rs368179651	39223545	1:111755929	1:111755929	G	C/G/T			-	SNP	dbSNP	Frequency~ESP~ExAC~TOPMed~gnomAD		missense variant	A/G	2	2	1	deleterious - low confidence	0	989	probably damaging	0.988	25001	likely benign	25	147	likely benign	0.146	163	tolerated	0.162	596	medium	0.595	ENST00000680627.1
rs368179651	39223545	1:111755929	1:111755929	T	C/G/T			-	SNP	dbSNP	Frequency~ESP~ExAC~TOPMed~gnomAD		missense variant	A/V	2	2	1	deleterious - low confidence	0	981	probably damaging	0.98	25001	likely benign	25	159	likely benign	0.158	162	tolerated	0.161	596	medium	0.595	ENST00000680627.1
rs368179651	39223545	1:111755929	1:111755929	G	C/G/T			-	SNP	dbSNP	Frequency~ESP~ExAC~TOPMed~gnomAD		missense variant~NMD transcript variant	A/G	2	2	1	deleterious - low confidence	0	996	probably damaging	0.995	25001	likely benign	25	147	likely benign	0.146	163	tolerated	0.162	596	medium	0.595	ENST00000680936.1
rs368179651	39223545	1:111755929	1:111755929	T	C/G/T			-	SNP	dbSNP	Frequency~ESP~ExAC~TOPMed~gnomAD		missense variant~NMD transcript variant	A/V	2	2	1	deleterious - low confidence	0	992	probably damaging	0.991	25001	likely benign	25	159	likely benign	0.158	162	tolerated	0.161	596	medium	0.595	ENST00000680936.1
rs368179651	39223545	1:111755929	1:111755929	G	C/G/T			-	SNP	dbSNP	Frequency~ESP~ExAC~TOPMed~gnomAD		missense variant~NMD transcript variant	A/G	2	2	1	deleterious - low confidence	0	996	probably damaging	0.995	25001	likely benign	25	147	likely benign	0.146	163	tolerated	0.162	596	medium	0.595	ENST00000681559.1
rs368179651	39223545	1:111755929	1:111755929	T	C/G/T			-	SNP	dbSNP	Frequency~ESP~ExAC~TOPMed~gnomAD		missense variant~NMD transcript variant	A/V	2	2	1	deleterious - low confidence	0	992	probably damaging	0.991	25001	likely benign	25	159	likely benign	0.158	162	tolerated	0.161	596	medium	0.595	ENST00000681559.1
rs1201490382	39590432	1:111755982	1:111755982	T	G/T			-	SNP	dbSNP	Frequency~gnomAD		missense variant	A/S	3	3	71	tolerated - low confidence	0.07	38	benign	0.037	8001	likely benign	8	58	likely benign	0.057	37	tolerated	0.036	487	low	0.486	ENST00000680518.1
rs1262312272	24585918	1:111755983	1:111755983	A	C/A/T			-	SNP	dbSNP	Frequency~gnomAD		missense variant	A/D	3	3	21	deleterious - low confidence	0.02	56	benign	0.055	13001	likely benign	13	69	likely benign	0.068	34	tolerated	0.033	487	low	0.486	ENST00000680518.1
rs1262312272	24585918	1:111755983	1:111755983	T	C/A/T			-	SNP	dbSNP	Frequency~gnomAD		missense variant	A/V	3	3	81	tolerated - low confidence	0.08	2	benign	0.001	8001	likely benign	8	77	likely benign	0.076	33	tolerated	0.032	487	low	0.486	ENST00000680518.1
rs752387882	450135	1:111755932	1:111755932	A	C/A/G/T			-	SNP	dbSNP	Frequency~ExAC~TOPMed~gnomAD		missense variant	A/E	3	3	591	tolerated - low confidence	0.59	560	possibly damaging	0.559	20001	likely benign	20	126	likely benign	0.125	71	tolerated	0.07	596	medium	0.595	ENST00000369702.5
rs752387882	450135	1:111755932	1:111755932	G	C/A/G/T			-	SNP	dbSNP	Frequency~ExAC~TOPMed~gnomAD		missense variant	A/G	3	3	321	tolerated - low confidence	0.32	286	benign	0.285	19001	likely benign	19	55	likely benign	0.054	50	tolerated	0.049	596	medium	0.595	ENST00000369702.5
rs752387882	450135	1:111755932	1:111755932	T	C/A/G/T			-	SNP	dbSNP	Frequency~ExAC~TOPMed~gnomAD		missense variant	A/V	3	3	361	tolerated - low confidence	0.36	12	benign	0.011	17001	likely benign	17	106	likely benign	0.105	46	tolerated	0.045	596	medium	0.595	ENST00000369702.5
rs752387882	450135	1:111755932	1:111755932	A	C/A/G/T			-	SNP	dbSNP	Frequency~ExAC~TOPMed~gnomAD		missense variant~NMD transcript variant	A/E	3	3	141	tolerated - low confidence	0.14	560	possibly damaging	0.559	20001	likely benign	20	126	likely benign	0.125	71	tolerated	0.07	596	medium	0.595	ENST00000533164.6
rs752387882	450135	1:111755932	1:111755932	G	C/A/G/T			-	SNP	dbSNP	Frequency~ExAC~TOPMed~gnomAD		missense variant~NMD transcript variant	A/G	3	3	31	deleterious - low confidence	0.03	286	benign	0.285	19001	likely benign	19	55	likely benign	0.054	50	tolerated	0.049	596	medium	0.595	ENST00000533164.6
rs752387882	450135	1:111755932	1:111755932	T	C/A/G/T			-	SNP	dbSNP	Frequency~ExAC~TOPMed~gnomAD		missense variant~NMD transcript variant	A/V	3	3	21	deleterious - low confidence	0.02	12	benign	0.011	17001	likely benign	17	106	likely benign	0.105	46	tolerated	0.045	596	medium	0.595	ENST00000533164.6
rs752387882	450135	1:111755932	1:111755932	A	C/A/G/T			-	SNP	dbSNP	Frequency~ExAC~TOPMed~gnomAD		missense variant~NMD transcript variant	A/E	3	3	161	tolerated - low confidence	0.16	745	possibly damaging	0.744	20001	likely benign	20	126	likely benign	0.125	71	tolerated	0.07	596	medium	0.595	ENST00000679576.1
rs752387882	450135	1:111755932	1:111755932	G	C/A/G/T			-	SNP	dbSNP	Frequency~ExAC~TOPMed~gnomAD		missense variant~NMD transcript variant	A/G	3	3	41	deleterious - low confidence	0.04	478	possibly damaging	0.477	19001	likely benign	19	55	likely benign	0.054	50	tolerated	0.049	596	medium	0.595	ENST00000679576.1
rs752387882	450135	1:111755932	1:111755932	T	C/A/G/T			-	SNP	dbSNP	Frequency~ExAC~TOPMed~gnomAD		missense variant~NMD transcript variant	A/V	3	3	31	deleterious - low confidence	0.03	26	benign	0.025	17001	likely benign	17	106	likely benign	0.105	46	tolerated	0.045	596	medium	0.595	ENST00000679576.1
rs752387882	450135	1:111755932	1:111755932	A	C/A/G/T			-	SNP	dbSNP	Frequency~ExAC~TOPMed~gnomAD		missense variant	A/E	3	3	591	tolerated - low confidence	0.59	560	possibly damaging	0.559	20001	likely benign	20	126	likely benign	0.125	71	tolerated	0.07	596	medium	0.595	ENST00000679724.1
rs752387882	450135	1:111755932	1:111755932	G	C/A/G/T			-	SNP	dbSNP	Frequency~ExAC~TOPMed~gnomAD		missense variant	A/G	3	3	321	tolerated - low confidence	0.32	286	benign	0.285	19001	likely benign	19	55	likely benign	0.054	50	tolerated	0.049	596	medium	0.595	ENST00000679724.1
rs752387882	450135	1:111755932	1:111755932	T	C/A/G/T			-	SNP	dbSNP	Frequency~ExAC~TOPMed~gnomAD		missense variant	A/V	3	3	361	tolerated - low confidence	0.36	12	benign	0.011	17001	likely benign	17	106	likely benign	0.105	46	tolerated	0.045	596	medium	0.595	ENST00000679724.1
rs752387882	450135	1:111755932	1:111755932	A	C/A/G/T			-	SNP	dbSNP	Frequency~ExAC~TOPMed~gnomAD		missense variant~NMD transcript variant	A/E	3	3	471	tolerated - low confidence	0.47	745	possibly damaging	0.744	20001	likely benign	20	126	likely benign	0.125	71	tolerated	0.07	596	medium	0.595	ENST00000680383.1
rs752387882	450135	1:111755932	1:111755932	G	C/A/G/T			-	SNP	dbSNP	Frequency~ExAC~TOPMed~gnomAD		missense variant~NMD transcript variant	A/G	3	3	301	tolerated - low confidence	0.3	478	possibly damaging	0.477	19001	likely benign	19	55	likely benign	0.054	50	tolerated	0.049	596	medium	0.595	ENST00000680383.1
rs752387882	450135	1:111755932	1:111755932	T	C/A/G/T			-	SNP	dbSNP	Frequency~ExAC~TOPMed~gnomAD		missense variant~NMD transcript variant	A/V	3	3	261	tolerated - low confidence	0.26	26	benign	0.025	17001	likely benign	17	106	likely benign	0.105	46	tolerated	0.045	596	medium	0.595	ENST00000680383.1
rs752387882	450135	1:111755932	1:111755932	A	C/A/G/T			-	SNP	dbSNP	Frequency~ExAC~TOPMed~gnomAD		missense variant	A/E	3	3	471	tolerated - low confidence	0.47	560	possibly damaging	0.559	20001	likely benign	20	126	likely benign	0.125	71	tolerated	0.07	596	medium	0.595	ENST00000680627.1
rs752387882	450135	1:111755932	1:111755932	G	C/A/G/T			-	SNP	dbSNP	Frequency~ExAC~TOPMed~gnomAD		missense variant	A/G	3	3	241	tolerated - low confidence	0.24	286	benign	0.285	19001	likely benign	19	55	likely benign	0.054	50	tolerated	0.049	596	medium	0.595	ENST00000680627.1
rs752387882	450135	1:111755932	1:111755932	T	C/A/G/T			-	SNP	dbSNP	Frequency~ExAC~TOPMed~gnomAD		missense variant	A/V	3	3	251	tolerated - low confidence	0.25	12	benign	0.011	17001	likely benign	17	106	likely benign	0.105	46	tolerated	0.045	596	medium	0.595	ENST00000680627.1
rs752387882	450135	1:111755932	1:111755932	A	C/A/G/T			-	SNP	dbSNP	Frequency~ExAC~TOPMed~gnomAD		missense variant~NMD transcript variant	A/E	3	3	311	tolerated - low confidence	0.31	745	possibly damaging	0.744	20001	likely benign	20	126	likely benign	0.125	71	tolerated	0.07	596	medium	0.595	ENST00000680936.1
rs752387882	450135	1:111755932	1:111755932	G	C/A/G/T			-	SNP	dbSNP	Frequency~ExAC~TOPMed~gnomAD		missense variant~NMD transcript variant	A/G	3	3	111	tolerated - low confidence	0.11	478	possibly damaging	0.477	19001	likely benign	19	55	likely benign	0.054	50	tolerated	0.049	596	medium	0.595	ENST00000680936.1
rs752387882	450135	1:111755932	1:111755932	T	C/A/G/T			-	SNP	dbSNP	Frequency~ExAC~TOPMed~gnomAD		missense variant~NMD transcript variant	A/V	3	3	91	tolerated - low confidence	0.09	26	benign	0.025	17001	likely benign	17	106	likely benign	0.105	46	tolerated	0.045	596	medium	0.595	ENST00000680936.1
rs752387882	450135	1:111755932	1:111755932	A	C/A/G/T			-	SNP	dbSNP	Frequency~ExAC~TOPMed~gnomAD		missense variant~NMD transcript variant	A/E	3	3	321	tolerated - low confidence	0.32	745	possibly damaging	0.744	20001	likely benign	20	126	likely benign	0.125	71	tolerated	0.07	596	medium	0.595	ENST00000681559.1
rs752387882	450135	1:111755932	1:111755932	G	C/A/G/T			-	SNP	dbSNP	Frequency~ExAC~TOPMed~gnomAD		missense variant~NMD transcript variant	A/G	3	3	111	tolerated - low confidence	0.11	478	possibly damaging	0.477	19001	likely benign	19	55	likely benign	0.054	50	tolerated	0.049	596	medium	0.595	ENST00000681559.1
rs752387882	450135	1:111755932	1:111755932	T	C/A/G/T			-	SNP	dbSNP	Frequency~ExAC~TOPMed~gnomAD		missense variant~NMD transcript variant	A/V	3	3	91	tolerated - low confidence	0.09	26	benign	0.025	17001	likely benign	17	106	likely benign	0.105	46	tolerated	0.045	596	medium	0.595	ENST00000681559.1
rs1236055777	22392684	1:111755986	1:111755986	C	A/C			-	SNP	dbSNP	Frequency~gnomAD		missense variant	E/A	4	4	11	deleterious - low confidence	0.01	35	benign	0.034	17001	likely benign	17	93	likely benign	0.092	47	tolerated	0.046	561	medium	0.56	ENST00000680518.1
rs1259519047	30621985	1:111755989	1:111755989	G	A/G			-	SNP	dbSNP	Frequency~TOPMed		missense variant	H/R	5	5	1001	tolerated - low confidence	1	1	benign	0	1	likely benign	0	16	likely benign	0.015	6	tolerated	0.005	14	neutral	0.013	ENST00000680518.1
rs1359047048	53153586	1:111755937	1:111755937	C	T/C			-	SNP	dbSNP	Frequency~gnomAD		missense variant	F/L	5	5	71	tolerated - low confidence	0.07	1	benign	0	17001	likely benign	17	34	likely benign	0.033	30	tolerated	0.029	394	low	0.393	ENST00000369702.5
rs1359047048	53153586	1:111755937	1:111755937	C	T/C			-	SNP	dbSNP	Frequency~gnomAD		missense variant~NMD transcript variant	F/L	5	5	291	tolerated - low confidence	0.29	1	benign	0	17001	likely benign	17	34	likely benign	0.033	30	tolerated	0.029	394	low	0.393	ENST00000533164.6
rs1359047048	53153586	1:111755937	1:111755937	C	T/C			-	SNP	dbSNP	Frequency~gnomAD		missense variant~NMD transcript variant	F/L	5	5	171	tolerated - low confidence	0.17	1	benign	0	17001	likely benign	17	34	likely benign	0.033	30	tolerated	0.029	394	low	0.393	ENST00000679576.1
rs1359047048	53153586	1:111755937	1:111755937	C	T/C			-	SNP	dbSNP	Frequency~gnomAD		missense variant	F/L	5	5	71	tolerated - low confidence	0.07	1	benign	0	17001	likely benign	17	34	likely benign	0.033	30	tolerated	0.029	394	low	0.393	ENST00000679724.1
rs1359047048	53153586	1:111755937	1:111755937	C	T/C			-	SNP	dbSNP	Frequency~gnomAD		missense variant~NMD transcript variant	F/L	5	5	41	deleterious - low confidence	0.04	1	benign	0	17001	likely benign	17	34	likely benign	0.033	30	tolerated	0.029	394	low	0.393	ENST00000680383.1
rs1359047048	53153586	1:111755937	1:111755937	C	T/C			-	SNP	dbSNP	Frequency~gnomAD		missense variant	F/L	5	5	61	tolerated - low confidence	0.06	1	benign	0	17001	likely benign	17	34	likely benign	0.033	30	tolerated	0.029	394	low	0.393	ENST00000680627.1
rs1359047048	53153586	1:111755937	1:111755937	C	T/C			-	SNP	dbSNP	Frequency~gnomAD		missense variant~NMD transcript variant	F/L	5	5	51	tolerated - low confidence	0.05	1	benign	0	17001	likely benign	17	34	likely benign	0.033	30	tolerated	0.029	394	low	0.393	ENST00000680936.1
rs1359047048	53153586	1:111755937	1:111755937	C	T/C			-	SNP	dbSNP	Frequency~gnomAD		missense variant~NMD transcript variant	F/L	5	5	51	tolerated - low confidence	0.05	1	benign	0	17001	likely benign	17	34	likely benign	0.033	30	tolerated	0.029	394	low	0.393	ENST00000681559.1
rs572170693	13811218	1:111755939	1:111755939	A	T/A	A	0.0002	< 0.001	SNP	dbSNP	Frequency~1000Genomes~ExAC~gnomAD		missense variant	F/L	5	5	71	tolerated - low confidence	0.07	1	benign	0	17001	likely benign	17	34	likely benign	0.033	30	tolerated	0.029	394	low	0.393	ENST00000369702.5
rs572170693	13811218	1:111755939	1:111755939	A	T/A	A	0.0002	< 0.001	SNP	dbSNP	Frequency~1000Genomes~ExAC~gnomAD		missense variant~NMD transcript variant	F/L	5	5	291	tolerated - low confidence	0.29	1	benign	0	17001	likely benign	17	34	likely benign	0.033	30	tolerated	0.029	394	low	0.393	ENST00000533164.6
rs572170693	13811218	1:111755939	1:111755939	A	T/A	A	0.0002	< 0.001	SNP	dbSNP	Frequency~1000Genomes~ExAC~gnomAD		missense variant~NMD transcript variant	F/L	5	5	171	tolerated - low confidence	0.17	1	benign	0	17001	likely benign	17	34	likely benign	0.033	30	tolerated	0.029	394	low	0.393	ENST00000679576.1
rs572170693	13811218	1:111755939	1:111755939	A	T/A	A	0.0002	< 0.001	SNP	dbSNP	Frequency~1000Genomes~ExAC~gnomAD		missense variant	F/L	5	5	71	tolerated - low confidence	0.07	1	benign	0	17001	likely benign	17	34	likely benign	0.033	30	tolerated	0.029	394	low	0.393	ENST00000679724.1
rs572170693	13811218	1:111755939	1:111755939	A	T/A	A	0.0002	< 0.001	SNP	dbSNP	Frequency~1000Genomes~ExAC~gnomAD		missense variant~NMD transcript variant	F/L	5	5	41	deleterious - low confidence	0.04	1	benign	0	17001	likely benign	17	34	likely benign	0.033	30	tolerated	0.029	394	low	0.393	ENST00000680383.1
rs572170693	13811218	1:111755939	1:111755939	A	T/A	A	0.0002	< 0.001	SNP	dbSNP	Frequency~1000Genomes~ExAC~gnomAD		missense variant	F/L	5	5	61	tolerated - low confidence	0.06	1	benign	0	17001	likely benign	17	34	likely benign	0.033	30	tolerated	0.029	394	low	0.393	ENST00000680627.1
rs572170693	13811218	1:111755939	1:111755939	A	T/A	A	0.0002	< 0.001	SNP	dbSNP	Frequency~1000Genomes~ExAC~gnomAD		missense variant~NMD transcript variant	F/L	5	5	51	tolerated - low confidence	0.05	1	benign	0	17001	likely benign	17	34	likely benign	0.033	30	tolerated	0.029	394	low	0.393	ENST00000680936.1
rs572170693	13811218	1:111755939	1:111755939	A	T/A	A	0.0002	< 0.001	SNP	dbSNP	Frequency~1000Genomes~ExAC~gnomAD		missense variant~NMD transcript variant	F/L	5	5	51	tolerated - low confidence	0.05	1	benign	0	17001	likely benign	17	34	likely benign	0.033	30	tolerated	0.029	394	low	0.393	ENST00000681559.1
rs767971509	18908115	1:111755938	1:111755938	C	T/C			-	SNP	dbSNP	Frequency~ExAC~gnomAD		missense variant	F/S	5	5	31	deleterious - low confidence	0.03	18	benign	0.017	22001	likely benign	22	53	likely benign	0.052	28	tolerated	0.027	394	low	0.393	ENST00000369702.5
rs767971509	18908115	1:111755938	1:111755938	C	T/C			-	SNP	dbSNP	Frequency~ExAC~gnomAD		missense variant~NMD transcript variant	F/S	5	5	11	deleterious - low confidence	0.01	18	benign	0.017	22001	likely benign	22	53	likely benign	0.052	28	tolerated	0.027	394	low	0.393	ENST00000533164.6
rs767971509	18908115	1:111755938	1:111755938	C	T/C			-	SNP	dbSNP	Frequency~ExAC~gnomAD		missense variant~NMD transcript variant	F/S	5	5	1	deleterious - low confidence	0	38	benign	0.037	22001	likely benign	22	53	likely benign	0.052	28	tolerated	0.027	394	low	0.393	ENST00000679576.1
rs767971509	18908115	1:111755938	1:111755938	C	T/C			-	SNP	dbSNP	Frequency~ExAC~gnomAD		missense variant	F/S	5	5	31	deleterious - low confidence	0.03	18	benign	0.017	22001	likely benign	22	53	likely benign	0.052	28	tolerated	0.027	394	low	0.393	ENST00000679724.1
rs767971509	18908115	1:111755938	1:111755938	C	T/C			-	SNP	dbSNP	Frequency~ExAC~gnomAD		missense variant~NMD transcript variant	F/S	5	5	21	deleterious - low confidence	0.02	38	benign	0.037	22001	likely benign	22	53	likely benign	0.052	28	tolerated	0.027	394	low	0.393	ENST00000680383.1
rs767971509	18908115	1:111755938	1:111755938	C	T/C			-	SNP	dbSNP	Frequency~ExAC~gnomAD		missense variant	F/S	5	5	31	deleterious - low confidence	0.03	18	benign	0.017	22001	likely benign	22	53	likely benign	0.052	28	tolerated	0.027	394	low	0.393	ENST00000680627.1
rs767971509	18908115	1:111755938	1:111755938	C	T/C			-	SNP	dbSNP	Frequency~ExAC~gnomAD		missense variant~NMD transcript variant	F/S	5	5	21	deleterious - low confidence	0.02	38	benign	0.037	22001	likely benign	22	53	likely benign	0.052	28	tolerated	0.027	394	low	0.393	ENST00000680936.1
rs767971509	18908115	1:111755938	1:111755938	C	T/C			-	SNP	dbSNP	Frequency~ExAC~gnomAD		missense variant~NMD transcript variant	F/S	5	5	21	deleterious - low confidence	0.02	38	benign	0.037	22001	likely benign	22	53	likely benign	0.052	28	tolerated	0.027	394	low	0.393	ENST00000681559.1
rs1314986196	27769256	1:111755940	1:111755940	A	G/A			-	SNP	dbSNP	Frequency~gnomAD		missense variant	E/K	6	6	1	deleterious - low confidence	0	189	benign	0.188	23001	likely benign	23	147	likely benign	0.146	50	tolerated	0.049	582	medium	0.581	ENST00000369702.5
rs1314986196	27769256	1:111755940	1:111755940	A	G/A			-	SNP	dbSNP	Frequency~gnomAD		missense variant~NMD transcript variant	E/K	6	6	11	deleterious - low confidence	0.01	189	benign	0.188	23001	likely benign	23	147	likely benign	0.146	50	tolerated	0.049	582	medium	0.581	ENST00000533164.6
rs1314986196	27769256	1:111755940	1:111755940	A	G/A			-	SNP	dbSNP	Frequency~gnomAD		missense variant~NMD transcript variant	E/K	6	6	11	deleterious - low confidence	0.01	348	benign	0.347	23001	likely benign	23	147	likely benign	0.146	50	tolerated	0.049	582	medium	0.581	ENST00000679576.1
rs1314986196	27769256	1:111755940	1:111755940	A	G/A			-	SNP	dbSNP	Frequency~gnomAD		missense variant	E/K	6	6	1	deleterious - low confidence	0	189	benign	0.188	23001	likely benign	23	147	likely benign	0.146	50	tolerated	0.049	582	medium	0.581	ENST00000679724.1
rs1314986196	27769256	1:111755940	1:111755940	A	G/A			-	SNP	dbSNP	Frequency~gnomAD		missense variant~NMD transcript variant	E/K	6	6	1	deleterious - low confidence	0	348	benign	0.347	23001	likely benign	23	147	likely benign	0.146	50	tolerated	0.049	582	medium	0.581	ENST00000680383.1
rs1314986196	27769256	1:111755940	1:111755940	A	G/A			-	SNP	dbSNP	Frequency~gnomAD		missense variant	E/K	6	6	1	deleterious - low confidence	0	189	benign	0.188	23001	likely benign	23	147	likely benign	0.146	50	tolerated	0.049	582	medium	0.581	ENST00000680627.1
rs1314986196	27769256	1:111755940	1:111755940	A	G/A			-	SNP	dbSNP	Frequency~gnomAD		missense variant~NMD transcript variant	E/K	6	6	1	deleterious - low confidence	0	348	benign	0.347	23001	likely benign	23	147	likely benign	0.146	50	tolerated	0.049	582	medium	0.581	ENST00000680936.1
rs1314986196	27769256	1:111755940	1:111755940	A	G/A			-	SNP	dbSNP	Frequency~gnomAD		missense variant~NMD transcript variant	E/K	6	6	1	deleterious - low confidence	0	348	benign	0.347	23001	likely benign	23	147	likely benign	0.146	50	tolerated	0.049	582	medium	0.581	ENST00000681559.1
rs775053417	23737532	1:111755992	1:111755992	C	T/C/G			-	SNP	dbSNP	Frequency~ExAC~TOPMed~gnomAD		missense variant	V/A	6	6	651	tolerated - low confidence	0.65	1	benign	0	3001	likely benign	3	15	likely benign	0.014	15	tolerated	0.014	421	low	0.42	ENST00000680518.1
rs775053417	23737532	1:111755992	1:111755992	G	T/C/G			-	SNP	dbSNP	Frequency~ExAC~TOPMed~gnomAD		missense variant	V/G	6	6	311	tolerated - low confidence	0.31	1	benign	0	6001	likely benign	6	30	likely benign	0.029	33	tolerated	0.032	541	medium	0.54	ENST00000680518.1
rs1042689255	19399874	1:111755994	1:111755994	A	G/A			-	SNP	dbSNP			missense variant	A/T	7	7	81	tolerated - low confidence	0.08	6	benign	0.005	10001	likely benign	10	60	likely benign	0.059	39	tolerated	0.038	439	low	0.438	ENST00000680518.1
rs531878468	6878121	1:111755995	1:111755995	T	C/T	T	0.0002	< 0.001	SNP	dbSNP	Frequency~1000Genomes~ExAC~gnomAD		missense variant	A/V	7	7	11	deleterious - low confidence	0.01	93	benign	0.092	17001	likely benign	17	73	likely benign	0.072	50	tolerated	0.049	561	medium	0.56	ENST00000680518.1
rs756720523	3155676	1:111755943	1:111755943	A	G/A/T			-	SNP	dbSNP	Frequency~ExAC~TOPMed~gnomAD		missense variant	A/T	7	7	161	tolerated - low confidence	0.16	1	benign	0	15001	likely benign	15	56	likely benign	0.055	38	tolerated	0.037	541	medium	0.54	ENST00000369702.5
rs756720523	3155676	1:111755943	1:111755943	T	G/A/T			-	SNP	dbSNP	Frequency~ExAC~TOPMed~gnomAD		missense variant	A/S	7	7	371	tolerated - low confidence	0.37	18	benign	0.017	12001	likely benign	12	56	likely benign	0.055	34	tolerated	0.033	421	low	0.42	ENST00000369702.5
rs756720523	3155676	1:111755943	1:111755943	A	G/A/T			-	SNP	dbSNP	Frequency~ExAC~TOPMed~gnomAD		missense variant~NMD transcript variant	A/T	7	7	301	tolerated - low confidence	0.3	1	benign	0	15001	likely benign	15	56	likely benign	0.055	38	tolerated	0.037	541	medium	0.54	ENST00000533164.6
rs756720523	3155676	1:111755943	1:111755943	T	G/A/T			-	SNP	dbSNP	Frequency~ExAC~TOPMed~gnomAD		missense variant~NMD transcript variant	A/S	7	7	221	tolerated - low confidence	0.22	18	benign	0.017	12001	likely benign	12	56	likely benign	0.055	34	tolerated	0.033	421	low	0.42	ENST00000533164.6
rs756720523	3155676	1:111755943	1:111755943	A	G/A/T			-	SNP	dbSNP	Frequency~ExAC~TOPMed~gnomAD		missense variant~NMD transcript variant	A/T	7	7	161	tolerated - low confidence	0.16	4	benign	0.003	15001	likely benign	15	56	likely benign	0.055	38	tolerated	0.037	541	medium	0.54	ENST00000679576.1
rs756720523	3155676	1:111755943	1:111755943	T	G/A/T			-	SNP	dbSNP	Frequency~ExAC~TOPMed~gnomAD		missense variant~NMD transcript variant	A/S	7	7	181	tolerated - low confidence	0.18	38	benign	0.037	12001	likely benign	12	56	likely benign	0.055	34	tolerated	0.033	421	low	0.42	ENST00000679576.1
rs756720523	3155676	1:111755943	1:111755943	A	G/A/T			-	SNP	dbSNP	Frequency~ExAC~TOPMed~gnomAD		missense variant	A/T	7	7	161	tolerated - low confidence	0.16	1	benign	0	15001	likely benign	15	56	likely benign	0.055	38	tolerated	0.037	541	medium	0.54	ENST00000679724.1
rs756720523	3155676	1:111755943	1:111755943	T	G/A/T			-	SNP	dbSNP	Frequency~ExAC~TOPMed~gnomAD		missense variant	A/S	7	7	371	tolerated - low confidence	0.37	18	benign	0.017	12001	likely benign	12	56	likely benign	0.055	34	tolerated	0.033	421	low	0.42	ENST00000679724.1
rs756720523	3155676	1:111755943	1:111755943	A	G/A/T			-	SNP	dbSNP	Frequency~ExAC~TOPMed~gnomAD		missense variant~NMD transcript variant	A/T	7	7	111	tolerated - low confidence	0.11	4	benign	0.003	15001	likely benign	15	56	likely benign	0.055	38	tolerated	0.037	541	medium	0.54	ENST00000680383.1
rs756720523	3155676	1:111755943	1:111755943	T	G/A/T			-	SNP	dbSNP	Frequency~ExAC~TOPMed~gnomAD		missense variant~NMD transcript variant	A/S	7	7	301	tolerated - low confidence	0.3	38	benign	0.037	12001	likely benign	12	56	likely benign	0.055	34	tolerated	0.033	421	low	0.42	ENST00000680383.1
rs756720523	3155676	1:111755943	1:111755943	A	G/A/T			-	SNP	dbSNP	Frequency~ExAC~TOPMed~gnomAD		missense variant	A/T	7	7	141	tolerated - low confidence	0.14	1	benign	0	15001	likely benign	15	56	likely benign	0.055	38	tolerated	0.037	541	medium	0.54	ENST00000680627.1
rs756720523	3155676	1:111755943	1:111755943	T	G/A/T			-	SNP	dbSNP	Frequency~ExAC~TOPMed~gnomAD		missense variant	A/S	7	7	331	tolerated - low confidence	0.33	18	benign	0.017	12001	likely benign	12	56	likely benign	0.055	34	tolerated	0.033	421	low	0.42	ENST00000680627.1
rs756720523	3155676	1:111755943	1:111755943	A	G/A/T			-	SNP	dbSNP	Frequency~ExAC~TOPMed~gnomAD		missense variant~NMD transcript variant	A/T	7	7	121	tolerated - low confidence	0.12	4	benign	0.003	15001	likely benign	15	56	likely benign	0.055	38	tolerated	0.037	541	medium	0.54	ENST00000680936.1
rs756720523	3155676	1:111755943	1:111755943	T	G/A/T			-	SNP	dbSNP	Frequency~ExAC~TOPMed~gnomAD		missense variant~NMD transcript variant	A/S	7	7	311	tolerated - low confidence	0.31	38	benign	0.037	12001	likely benign	12	56	likely benign	0.055	34	tolerated	0.033	421	low	0.42	ENST00000680936.1
rs756720523	3155676	1:111755943	1:111755943	A	G/A/T			-	SNP	dbSNP	Frequency~ExAC~TOPMed~gnomAD		missense variant~NMD transcript variant	A/T	7	7	121	tolerated - low confidence	0.12	4	benign	0.003	15001	likely benign	15	56	likely benign	0.055	38	tolerated	0.037	541	medium	0.54	ENST00000681559.1
rs756720523	3155676	1:111755943	1:111755943	T	G/A/T			-	SNP	dbSNP	Frequency~ExAC~TOPMed~gnomAD		missense variant~NMD transcript variant	A/S	7	7	321	tolerated - low confidence	0.32	38	benign	0.037	12001	likely benign	12	56	likely benign	0.055	34	tolerated	0.033	421	low	0.42	ENST00000681559.1
rs1462481779	45855356	1:111755946	1:111755946	A	T/A			-	SNP	dbSNP	Frequency~gnomAD		missense variant	S/T	8	8	691	tolerated - low confidence	0.69	2	benign	0.001	1	likely benign	0	36	likely benign	0.035	13	tolerated	0.012	170	neutral	0.169	ENST00000369702.5
rs1462481779	45855356	1:111755946	1:111755946	A	T/A			-	SNP	dbSNP	Frequency~gnomAD		missense variant~NMD transcript variant	S/T	8	8	231	tolerated - low confidence	0.23	2	benign	0.001	1	likely benign	0	36	likely benign	0.035	13	tolerated	0.012	170	neutral	0.169	ENST00000533164.6
rs1462481779	45855356	1:111755946	1:111755946	A	T/A			-	SNP	dbSNP	Frequency~gnomAD		missense variant~NMD transcript variant	S/T	8	8	251	tolerated - low confidence	0.25	4	benign	0.003	1	likely benign	0	36	likely benign	0.035	13	tolerated	0.012	170	neutral	0.169	ENST00000679576.1
rs1462481779	45855356	1:111755946	1:111755946	A	T/A			-	SNP	dbSNP	Frequency~gnomAD		missense variant	S/T	8	8	691	tolerated - low confidence	0.69	2	benign	0.001	1	likely benign	0	36	likely benign	0.035	13	tolerated	0.012	170	neutral	0.169	ENST00000679724.1
rs1462481779	45855356	1:111755946	1:111755946	A	T/A			-	SNP	dbSNP	Frequency~gnomAD		missense variant~NMD transcript variant	S/T	8	8	621	tolerated - low confidence	0.62	4	benign	0.003	1	likely benign	0	36	likely benign	0.035	13	tolerated	0.012	170	neutral	0.169	ENST00000680383.1
rs1462481779	45855356	1:111755946	1:111755946	A	T/A			-	SNP	dbSNP	Frequency~gnomAD		missense variant	S/T	8	8	651	tolerated - low confidence	0.65	2	benign	0.001	1	likely benign	0	36	likely benign	0.035	13	tolerated	0.012	170	neutral	0.169	ENST00000680627.1
rs1462481779	45855356	1:111755946	1:111755946	A	T/A			-	SNP	dbSNP	Frequency~gnomAD		missense variant~NMD transcript variant	S/T	8	8	611	tolerated - low confidence	0.61	4	benign	0.003	1	likely benign	0	36	likely benign	0.035	13	tolerated	0.012	170	neutral	0.169	ENST00000680936.1
rs1462481779	45855356	1:111755946	1:111755946	A	T/A			-	SNP	dbSNP	Frequency~gnomAD		missense variant~NMD transcript variant	S/T	8	8	591	tolerated - low confidence	0.59	4	benign	0.003	1	likely benign	0	36	likely benign	0.035	13	tolerated	0.012	170	neutral	0.169	ENST00000681559.1
rs750822595	8490672	1:111755998	1:111755998	G	T/G			-	SNP	dbSNP	Frequency~ExAC~TOPMed~gnomAD		missense variant	V/G	8	8	171	tolerated - low confidence	0.17	71	benign	0.07	1	likely benign	0	7	likely benign	0.006	10	tolerated	0.009	10	neutral	0.009	ENST00000680518.1
rs755075907	2145151	1:111755947	1:111755947	T	C/T			-	SNP	dbSNP	Frequency~ExAC~TOPMed~gnomAD		missense variant	S/L	8	8	281	tolerated - low confidence	0.28	1	benign	0	9001	likely benign	9	41	likely benign	0.04	16	tolerated	0.015	88	neutral	0.087	ENST00000369702.5
rs755075907	2145151	1:111755947	1:111755947	T	C/T			-	SNP	dbSNP	Frequency~ExAC~TOPMed~gnomAD		missense variant~NMD transcript variant	S/L	8	8	451	tolerated - low confidence	0.45	1	benign	0	9001	likely benign	9	41	likely benign	0.04	16	tolerated	0.015	88	neutral	0.087	ENST00000533164.6
rs755075907	2145151	1:111755947	1:111755947	T	C/T			-	SNP	dbSNP	Frequency~ExAC~TOPMed~gnomAD		missense variant~NMD transcript variant	S/L	8	8	421	tolerated - low confidence	0.42	1	benign	0	9001	likely benign	9	41	likely benign	0.04	16	tolerated	0.015	88	neutral	0.087	ENST00000679576.1
rs755075907	2145151	1:111755947	1:111755947	T	C/T			-	SNP	dbSNP	Frequency~ExAC~TOPMed~gnomAD		missense variant	S/L	8	8	281	tolerated - low confidence	0.28	1	benign	0	9001	likely benign	9	41	likely benign	0.04	16	tolerated	0.015	88	neutral	0.087	ENST00000679724.1
rs755075907	2145151	1:111755947	1:111755947	T	C/T			-	SNP	dbSNP	Frequency~ExAC~TOPMed~gnomAD		missense variant~NMD transcript variant	S/L	8	8	281	tolerated - low confidence	0.28	1	benign	0	9001	likely benign	9	41	likely benign	0.04	16	tolerated	0.015	88	neutral	0.087	ENST00000680383.1
rs755075907	2145151	1:111755947	1:111755947	T	C/T			-	SNP	dbSNP	Frequency~ExAC~TOPMed~gnomAD		missense variant	S/L	8	8	291	tolerated - low confidence	0.29	1	benign	0	9001	likely benign	9	41	likely benign	0.04	16	tolerated	0.015	88	neutral	0.087	ENST00000680627.1
rs755075907	2145151	1:111755947	1:111755947	T	C/T			-	SNP	dbSNP	Frequency~ExAC~TOPMed~gnomAD		missense variant~NMD transcript variant	S/L	8	8	291	tolerated - low confidence	0.29	1	benign	0	9001	likely benign	9	41	likely benign	0.04	16	tolerated	0.015	88	neutral	0.087	ENST00000680936.1
rs755075907	2145151	1:111755947	1:111755947	T	C/T			-	SNP	dbSNP	Frequency~ExAC~TOPMed~gnomAD		missense variant~NMD transcript variant	S/L	8	8	291	tolerated - low confidence	0.29	1	benign	0	9001	likely benign	9	41	likely benign	0.04	16	tolerated	0.015	88	neutral	0.087	ENST00000681559.1
rs763801717	7539824	1:111755997	1:111755997	C	G/C			-	SNP	dbSNP	Frequency~ExAC~gnomAD		missense variant	V/L	8	8	31	deleterious - low confidence	0.03	124	benign	0.123	4001	likely benign	4	16	likely benign	0.015	11	tolerated	0.01	34	neutral	0.033	ENST00000680518.1
rs1430584279	51193470	1:111756000	1:111756000	G	C/G			-	SNP	dbSNP	Frequency~gnomAD		missense variant	Q/E	9	9	931	tolerated - low confidence	0.93	1	benign	0	1001	likely benign	1	76	likely benign	0.075	18	tolerated	0.017	194	neutral	0.193	ENST00000680518.1
rs1439947428	56823274	1:111755952	1:111755952	C	G/C/T			-	SNP	dbSNP	Frequency~TOPMed~gnomAD		missense variant	A/P	10	10	21	deleterious - low confidence	0.02	991	probably damaging	0.99	24001	likely benign	24	204	likely benign	0.203	161	tolerated	0.16	453	low	0.452	ENST00000369702.5
rs1439947428	56823274	1:111755952	1:111755952	T	G/C/T			-	SNP	dbSNP	Frequency~TOPMed~gnomAD		missense variant	A/S	10	10	31	deleterious - low confidence	0.03	969	probably damaging	0.968	23001	likely benign	23	153	likely benign	0.152	177	tolerated	0.176	453	low	0.452	ENST00000369702.5
rs1439947428	56823274	1:111755952	1:111755952	C	G/C/T			-	SNP	dbSNP	Frequency~TOPMed~gnomAD		missense variant~NMD transcript variant	A/P	10	10	11	deleterious - low confidence	0.01	991	probably damaging	0.99	24001	likely benign	24	204	likely benign	0.203	161	tolerated	0.16	453	low	0.452	ENST00000533164.6
rs1439947428	56823274	1:111755952	1:111755952	T	G/C/T			-	SNP	dbSNP	Frequency~TOPMed~gnomAD		missense variant~NMD transcript variant	A/S	10	10	11	deleterious - low confidence	0.01	969	probably damaging	0.968	23001	likely benign	23	153	likely benign	0.152	177	tolerated	0.176	453	low	0.452	ENST00000533164.6
rs1439947428	56823274	1:111755952	1:111755952	C	G/C/T			-	SNP	dbSNP	Frequency~TOPMed~gnomAD		missense variant~NMD transcript variant	A/P	10	10	11	deleterious - low confidence	0.01	997	probably damaging	0.996	24001	likely benign	24	204	likely benign	0.203	161	tolerated	0.16	453	low	0.452	ENST00000679576.1
rs1439947428	56823274	1:111755952	1:111755952	T	G/C/T			-	SNP	dbSNP	Frequency~TOPMed~gnomAD		missense variant~NMD transcript variant	A/S	10	10	11	deleterious - low confidence	0.01	987	probably damaging	0.986	23001	likely benign	23	153	likely benign	0.152	177	tolerated	0.176	453	low	0.452	ENST00000679576.1
rs1439947428	56823274	1:111755952	1:111755952	C	G/C/T			-	SNP	dbSNP	Frequency~TOPMed~gnomAD		missense variant	A/P	10	10	21	deleterious - low confidence	0.02	991	probably damaging	0.99	24001	likely benign	24	204	likely benign	0.203	161	tolerated	0.16	453	low	0.452	ENST00000679724.1
rs1439947428	56823274	1:111755952	1:111755952	T	G/C/T			-	SNP	dbSNP	Frequency~TOPMed~gnomAD		missense variant	A/S	10	10	31	deleterious - low confidence	0.03	969	probably damaging	0.968	23001	likely benign	23	153	likely benign	0.152	177	tolerated	0.176	453	low	0.452	ENST00000679724.1
rs1439947428	56823274	1:111755952	1:111755952	C	G/C/T			-	SNP	dbSNP	Frequency~TOPMed~gnomAD		missense variant~NMD transcript variant	A/P	10	10	11	deleterious - low confidence	0.01	997	probably damaging	0.996	24001	likely benign	24	204	likely benign	0.203	161	tolerated	0.16	453	low	0.452	ENST00000680383.1
rs1439947428	56823274	1:111755952	1:111755952	T	G/C/T			-	SNP	dbSNP	Frequency~TOPMed~gnomAD		missense variant~NMD transcript variant	A/S	10	10	21	deleterious - low confidence	0.02	987	probably damaging	0.986	23001	likely benign	23	153	likely benign	0.152	177	tolerated	0.176	453	low	0.452	ENST00000680383.1
rs1439947428	56823274	1:111755952	1:111755952	C	G/C/T			-	SNP	dbSNP	Frequency~TOPMed~gnomAD		missense variant	A/P	10	10	11	deleterious - low confidence	0.01	991	probably damaging	0.99	24001	likely benign	24	204	likely benign	0.203	161	tolerated	0.16	453	low	0.452	ENST00000680627.1
rs1439947428	56823274	1:111755952	1:111755952	T	G/C/T			-	SNP	dbSNP	Frequency~TOPMed~gnomAD		missense variant	A/S	10	10	31	deleterious - low confidence	0.03	969	probably damaging	0.968	23001	likely benign	23	153	likely benign	0.152	177	tolerated	0.176	453	low	0.452	ENST00000680627.1
rs1439947428	56823274	1:111755952	1:111755952	C	G/C/T			-	SNP	dbSNP	Frequency~TOPMed~gnomAD		missense variant~NMD transcript variant	A/P	10	10	11	deleterious - low confidence	0.01	997	probably damaging	0.996	24001	likely benign	24	204	likely benign	0.203	161	tolerated	0.16	453	low	0.452	ENST00000680936.1
rs1439947428	56823274	1:111755952	1:111755952	T	G/C/T			-	SNP	dbSNP	Frequency~TOPMed~gnomAD		missense variant~NMD transcript variant	A/S	10	10	21	deleterious - low confidence	0.02	987	probably damaging	0.986	23001	likely benign	23	153	likely benign	0.152	177	tolerated	0.176	453	low	0.452	ENST00000680936.1
rs1439947428	56823274	1:111755952	1:111755952	C	G/C/T			-	SNP	dbSNP	Frequency~TOPMed~gnomAD		missense variant~NMD transcript variant	A/P	10	10	11	deleterious - low confidence	0.01	997	probably damaging	0.996	24001	likely benign	24	204	likely benign	0.203	161	tolerated	0.16	453	low	0.452	ENST00000681559.1
rs1439947428	56823274	1:111755952	1:111755952	T	G/C/T			-	SNP	dbSNP	Frequency~TOPMed~gnomAD		missense variant~NMD transcript variant	A/S	10	10	21	deleterious - low confidence	0.02	987	probably damaging	0.986	23001	likely benign	23	153	likely benign	0.152	177	tolerated	0.176	453	low	0.452	ENST00000681559.1
rs1405175827	35977325	1:111755955	1:111755955	G	T/G			-	SNP	dbSNP	Frequency~TOPMed~gnomAD		missense variant	L/V	11	11	131	tolerated - low confidence	0.13	1	benign	0	7001	likely benign	7	64	likely benign	0.063	35	tolerated	0.034	254	low	0.253	ENST00000369702.5
rs1405175827	35977325	1:111755955	1:111755955	G	T/G			-	SNP	dbSNP	Frequency~TOPMed~gnomAD		missense variant~NMD transcript variant	L/V	11	11	211	tolerated - low confidence	0.21	1	benign	0	7001	likely benign	7	64	likely benign	0.063	35	tolerated	0.034	254	low	0.253	ENST00000533164.6
rs1405175827	35977325	1:111755955	1:111755955	G	T/G			-	SNP	dbSNP	Frequency~TOPMed~gnomAD		missense variant~NMD transcript variant	L/V	11	11	161	tolerated - low confidence	0.16	1	benign	0	7001	likely benign	7	64	likely benign	0.063	35	tolerated	0.034	254	low	0.253	ENST00000679576.1
rs1405175827	35977325	1:111755955	1:111755955	G	T/G			-	SNP	dbSNP	Frequency~TOPMed~gnomAD		missense variant	L/V	11	11	131	tolerated - low confidence	0.13	1	benign	0	7001	likely benign	7	64	likely benign	0.063	35	tolerated	0.034	254	low	0.253	ENST00000679724.1
rs1405175827	35977325	1:111755955	1:111755955	G	T/G			-	SNP	dbSNP	Frequency~TOPMed~gnomAD		missense variant~NMD transcript variant	L/V	11	11	91	tolerated - low confidence	0.09	1	benign	0	7001	likely benign	7	64	likely benign	0.063	35	tolerated	0.034	254	low	0.253	ENST00000680383.1
rs1405175827	35977325	1:111755955	1:111755955	G	T/G			-	SNP	dbSNP	Frequency~TOPMed~gnomAD		missense variant	L/V	11	11	131	tolerated - low confidence	0.13	1	benign	0	7001	likely benign	7	64	likely benign	0.063	35	tolerated	0.034	254	low	0.253	ENST00000680627.1
rs1405175827	35977325	1:111755955	1:111755955	G	T/G			-	SNP	dbSNP	Frequency~TOPMed~gnomAD		missense variant~NMD transcript variant	L/V	11	11	141	tolerated - low confidence	0.14	1	benign	0	7001	likely benign	7	64	likely benign	0.063	35	tolerated	0.034	254	low	0.253	ENST00000680936.1
rs1405175827	35977325	1:111755955	1:111755955	G	T/G			-	SNP	dbSNP	Frequency~TOPMed~gnomAD		missense variant~NMD transcript variant	L/V	11	11	131	tolerated - low confidence	0.13	1	benign	0	7001	likely benign	7	64	likely benign	0.063	35	tolerated	0.034	254	low	0.253	ENST00000681559.1
rs1405821088	36405633	1:111756007	1:111756007	T	C/T			-	SNP	dbSNP	Frequency~TOPMed~gnomAD		missense variant	P/L	11	11	111	tolerated - low confidence	0.11	19	benign	0.018	13001	likely benign	13	20	likely benign	0.019	24	tolerated	0.023	180	neutral	0.179	ENST00000680518.1
rs761064156	5860205	1:111756006	1:111756006	A	C/A/T			-	SNP	dbSNP	Frequency~ExAC~TOPMed~gnomAD		missense variant	P/T	11	11	291	tolerated - low confidence	0.29	6	benign	0.005	1	likely benign	0	1	likely benign	0	16	tolerated	0.015	180	neutral	0.179	ENST00000680518.1
rs761064156	5860205	1:111756006	1:111756006	T	C/A/T			-	SNP	dbSNP	Frequency~ExAC~TOPMed~gnomAD		missense variant	P/S	11	11	1001	tolerated - low confidence	1	6	benign	0.005	1	likely benign	0	4	likely benign	0.003	7	tolerated	0.006	10	neutral	0.009	ENST00000680518.1
rs1159003047	18077451	1:111755958	1:111755958	A	G/A/T			-	SNP	dbSNP	Frequency~gnomAD		missense variant	A/T	12	12	731	tolerated - low confidence	0.73	1	benign	0	7001	likely benign	7	67	likely benign	0.066	17	tolerated	0.016	308	low	0.307	ENST00000369702.5
rs1159003047	18077451	1:111755958	1:111755958	T	G/A/T			-	SNP	dbSNP	Frequency~gnomAD		missense variant	A/S	12	12	621	tolerated - low confidence	0.62	18	benign	0.017	6001	likely benign	6	41	likely benign	0.04	33	tolerated	0.032	462	low	0.461	ENST00000369702.5
rs1159003047	18077451	1:111755958	1:111755958	A	G/A/T			-	SNP	dbSNP	Frequency~gnomAD		missense variant~NMD transcript variant	A/T	12	12	551	tolerated - low confidence	0.55	1	benign	0	7001	likely benign	7	67	likely benign	0.066	17	tolerated	0.016	308	low	0.307	ENST00000533164.6
rs1159003047	18077451	1:111755958	1:111755958	T	G/A/T			-	SNP	dbSNP	Frequency~gnomAD		missense variant~NMD transcript variant	A/S	12	12	311	tolerated - low confidence	0.31	18	benign	0.017	6001	likely benign	6	41	likely benign	0.04	33	tolerated	0.032	462	low	0.461	ENST00000533164.6
rs1159003047	18077451	1:111755958	1:111755958	A	G/A/T			-	SNP	dbSNP	Frequency~gnomAD		missense variant~NMD transcript variant	A/T	12	12	461	tolerated - low confidence	0.46	2	benign	0.001	7001	likely benign	7	67	likely benign	0.066	17	tolerated	0.016	308	low	0.307	ENST00000679576.1
rs1159003047	18077451	1:111755958	1:111755958	T	G/A/T			-	SNP	dbSNP	Frequency~gnomAD		missense variant~NMD transcript variant	A/S	12	12	131	tolerated - low confidence	0.13	38	benign	0.037	6001	likely benign	6	41	likely benign	0.04	33	tolerated	0.032	462	low	0.461	ENST00000679576.1
rs1159003047	18077451	1:111755958	1:111755958	A	G/A/T			-	SNP	dbSNP	Frequency~gnomAD		missense variant	A/T	12	12	731	tolerated - low confidence	0.73	1	benign	0	7001	likely benign	7	67	likely benign	0.066	17	tolerated	0.016	308	low	0.307	ENST00000679724.1
rs1159003047	18077451	1:111755958	1:111755958	T	G/A/T			-	SNP	dbSNP	Frequency~gnomAD		missense variant	A/S	12	12	621	tolerated - low confidence	0.62	18	benign	0.017	6001	likely benign	6	41	likely benign	0.04	33	tolerated	0.032	462	low	0.461	ENST00000679724.1
rs1159003047	18077451	1:111755958	1:111755958	A	G/A/T			-	SNP	dbSNP	Frequency~gnomAD		missense variant~NMD transcript variant	A/T	12	12	751	tolerated - low confidence	0.75	2	benign	0.001	7001	likely benign	7	67	likely benign	0.066	17	tolerated	0.016	308	low	0.307	ENST00000680383.1
rs1159003047	18077451	1:111755958	1:111755958	T	G/A/T			-	SNP	dbSNP	Frequency~gnomAD		missense variant~NMD transcript variant	A/S	12	12	551	tolerated - low confidence	0.55	38	benign	0.037	6001	likely benign	6	41	likely benign	0.04	33	tolerated	0.032	462	low	0.461	ENST00000680383.1
rs1159003047	18077451	1:111755958	1:111755958	A	G/A/T			-	SNP	dbSNP	Frequency~gnomAD		missense variant	A/T	12	12	811	tolerated - low confidence	0.81	1	benign	0	7001	likely benign	7	67	likely benign	0.066	17	tolerated	0.016	308	low	0.307	ENST00000680627.1
rs1159003047	18077451	1:111755958	1:111755958	T	G/A/T			-	SNP	dbSNP	Frequency~gnomAD		missense variant	A/S	12	12	581	tolerated - low confidence	0.58	18	benign	0.017	6001	likely benign	6	41	likely benign	0.04	33	tolerated	0.032	462	low	0.461	ENST00000680627.1
rs1159003047	18077451	1:111755958	1:111755958	A	G/A/T			-	SNP	dbSNP	Frequency~gnomAD		missense variant~NMD transcript variant	A/T	12	12	741	tolerated - low confidence	0.74	2	benign	0.001	7001	likely benign	7	67	likely benign	0.066	17	tolerated	0.016	308	low	0.307	ENST00000680936.1
rs1159003047	18077451	1:111755958	1:111755958	T	G/A/T			-	SNP	dbSNP	Frequency~gnomAD		missense variant~NMD transcript variant	A/S	12	12	381	tolerated - low confidence	0.38	38	benign	0.037	6001	likely benign	6	41	likely benign	0.04	33	tolerated	0.032	462	low	0.461	ENST00000680936.1
rs1159003047	18077451	1:111755958	1:111755958	A	G/A/T			-	SNP	dbSNP	Frequency~gnomAD		missense variant~NMD transcript variant	A/T	12	12	761	tolerated - low confidence	0.76	2	benign	0.001	7001	likely benign	7	67	likely benign	0.066	17	tolerated	0.016	308	low	0.307	ENST00000681559.1
rs1159003047	18077451	1:111755958	1:111755958	T	G/A/T			-	SNP	dbSNP	Frequency~gnomAD		missense variant~NMD transcript variant	A/S	12	12	391	tolerated - low confidence	0.39	38	benign	0.037	6001	likely benign	6	41	likely benign	0.04	33	tolerated	0.032	462	low	0.461	ENST00000681559.1
rs147141523	18591475	1:111755959	1:111755959	G	C/G/T	T	0.0002	< 0.001	SNP	dbSNP	Frequency~1000Genomes~ESP~ExAC~TOPMed~gnomAD		missense variant	A/G	12	12	391	tolerated - low confidence	0.39	1	benign	0	6001	likely benign	6	27	likely benign	0.026	33	tolerated	0.032	462	low	0.461	ENST00000369702.5
rs147141523	18591475	1:111755959	1:111755959	T	C/G/T	T	0.0002	< 0.001	SNP	dbSNP	Frequency~1000Genomes~ESP~ExAC~TOPMed~gnomAD		missense variant	A/V	12	12	241	tolerated - low confidence	0.24	26	benign	0.025	8001	likely benign	8	20	likely benign	0.019	30	tolerated	0.029	462	low	0.461	ENST00000369702.5
rs147141523	18591475	1:111755959	1:111755959	G	C/G/T	T	0.0002	< 0.001	SNP	dbSNP	Frequency~1000Genomes~ESP~ExAC~TOPMed~gnomAD		missense variant~NMD transcript variant	A/G	12	12	221	tolerated - low confidence	0.22	1	benign	0	6001	likely benign	6	27	likely benign	0.026	33	tolerated	0.032	462	low	0.461	ENST00000533164.6
rs147141523	18591475	1:111755959	1:111755959	T	C/G/T	T	0.0002	< 0.001	SNP	dbSNP	Frequency~1000Genomes~ESP~ExAC~TOPMed~gnomAD		missense variant~NMD transcript variant	A/V	12	12	121	tolerated - low confidence	0.12	26	benign	0.025	8001	likely benign	8	20	likely benign	0.019	30	tolerated	0.029	462	low	0.461	ENST00000533164.6
rs147141523	18591475	1:111755959	1:111755959	G	C/G/T	T	0.0002	< 0.001	SNP	dbSNP	Frequency~1000Genomes~ESP~ExAC~TOPMed~gnomAD		missense variant~NMD transcript variant	A/G	12	12	171	tolerated - low confidence	0.17	2	benign	0.001	6001	likely benign	6	27	likely benign	0.026	33	tolerated	0.032	462	low	0.461	ENST00000679576.1
rs147141523	18591475	1:111755959	1:111755959	T	C/G/T	T	0.0002	< 0.001	SNP	dbSNP	Frequency~1000Genomes~ESP~ExAC~TOPMed~gnomAD		missense variant~NMD transcript variant	A/V	12	12	41	deleterious - low confidence	0.04	57	benign	0.056	8001	likely benign	8	20	likely benign	0.019	30	tolerated	0.029	462	low	0.461	ENST00000679576.1
rs147141523	18591475	1:111755959	1:111755959	G	C/G/T	T	0.0002	< 0.001	SNP	dbSNP	Frequency~1000Genomes~ESP~ExAC~TOPMed~gnomAD		missense variant	A/G	12	12	391	tolerated - low confidence	0.39	1	benign	0	6001	likely benign	6	27	likely benign	0.026	33	tolerated	0.032	462	low	0.461	ENST00000679724.1
rs147141523	18591475	1:111755959	1:111755959	T	C/G/T	T	0.0002	< 0.001	SNP	dbSNP	Frequency~1000Genomes~ESP~ExAC~TOPMed~gnomAD		missense variant	A/V	12	12	241	tolerated - low confidence	0.24	26	benign	0.025	8001	likely benign	8	20	likely benign	0.019	30	tolerated	0.029	462	low	0.461	ENST00000679724.1
rs147141523	18591475	1:111755959	1:111755959	G	C/G/T	T	0.0002	< 0.001	SNP	dbSNP	Frequency~1000Genomes~ESP~ExAC~TOPMed~gnomAD		missense variant~NMD transcript variant	A/G	12	12	371	tolerated - low confidence	0.37	2	benign	0.001	6001	likely benign	6	27	likely benign	0.026	33	tolerated	0.032	462	low	0.461	ENST00000680383.1
rs147141523	18591475	1:111755959	1:111755959	T	C/G/T	T	0.0002	< 0.001	SNP	dbSNP	Frequency~1000Genomes~ESP~ExAC~TOPMed~gnomAD		missense variant~NMD transcript variant	A/V	12	12	211	tolerated - low confidence	0.21	57	benign	0.056	8001	likely benign	8	20	likely benign	0.019	30	tolerated	0.029	462	low	0.461	ENST00000680383.1
rs147141523	18591475	1:111755959	1:111755959	G	C/G/T	T	0.0002	< 0.001	SNP	dbSNP	Frequency~1000Genomes~ESP~ExAC~TOPMed~gnomAD		missense variant	A/G	12	12	391	tolerated - low confidence	0.39	1	benign	0	6001	likely benign	6	27	likely benign	0.026	33	tolerated	0.032	462	low	0.461	ENST00000680627.1
rs147141523	18591475	1:111755959	1:111755959	T	C/G/T	T	0.0002	< 0.001	SNP	dbSNP	Frequency~1000Genomes~ESP~ExAC~TOPMed~gnomAD		missense variant	A/V	12	12	221	tolerated - low confidence	0.22	26	benign	0.025	8001	likely benign	8	20	likely benign	0.019	30	tolerated	0.029	462	low	0.461	ENST00000680627.1
rs147141523	18591475	1:111755959	1:111755959	G	C/G/T	T	0.0002	< 0.001	SNP	dbSNP	Frequency~1000Genomes~ESP~ExAC~TOPMed~gnomAD		missense variant~NMD transcript variant	A/G	12	12	311	tolerated - low confidence	0.31	2	benign	0.001	6001	likely benign	6	27	likely benign	0.026	33	tolerated	0.032	462	low	0.461	ENST00000680936.1
rs147141523	18591475	1:111755959	1:111755959	T	C/G/T	T	0.0002	< 0.001	SNP	dbSNP	Frequency~1000Genomes~ESP~ExAC~TOPMed~gnomAD		missense variant~NMD transcript variant	A/V	12	12	141	tolerated - low confidence	0.14	57	benign	0.056	8001	likely benign	8	20	likely benign	0.019	30	tolerated	0.029	462	low	0.461	ENST00000680936.1
rs147141523	18591475	1:111755959	1:111755959	G	C/G/T	T	0.0002	< 0.001	SNP	dbSNP	Frequency~1000Genomes~ESP~ExAC~TOPMed~gnomAD		missense variant~NMD transcript variant	A/G	12	12	321	tolerated - low confidence	0.32	2	benign	0.001	6001	likely benign	6	27	likely benign	0.026	33	tolerated	0.032	462	low	0.461	ENST00000681559.1
rs147141523	18591475	1:111755959	1:111755959	T	C/G/T	T	0.0002	< 0.001	SNP	dbSNP	Frequency~1000Genomes~ESP~ExAC~TOPMed~gnomAD		missense variant~NMD transcript variant	A/V	12	12	141	tolerated - low confidence	0.14	57	benign	0.056	8001	likely benign	8	20	likely benign	0.019	30	tolerated	0.029	462	low	0.461	ENST00000681559.1
rs767053323	18287216	1:111756010	1:111756010	T	C/T			-	SNP	dbSNP	Frequency~ExAC~TOPMed~gnomAD		missense variant	A/V	12	12	21	deleterious - low confidence	0.02	2	benign	0.001	16001	likely benign	16	57	likely benign	0.056	46	tolerated	0.045	582	medium	0.581	ENST00000680518.1
rs1335205145	34891693	1:111755961	1:111755961	A	G/A			-	SNP	dbSNP	Frequency~gnomAD		missense variant	A/T	13	13	1001	tolerated - low confidence	1	1	benign	0	2001	likely benign	2	57	likely benign	0.056	5	tolerated	0.004	9	neutral	0.008	ENST00000369702.5
rs1335205145	34891693	1:111755961	1:111755961	A	G/A			-	SNP	dbSNP	Frequency~gnomAD		missense variant~NMD transcript variant	A/T	13	13	991	tolerated - low confidence	0.99	1	benign	0	2001	likely benign	2	57	likely benign	0.056	5	tolerated	0.004	9	neutral	0.008	ENST00000533164.6
rs1335205145	34891693	1:111755961	1:111755961	A	G/A			-	SNP	dbSNP	Frequency~gnomAD		missense variant~NMD transcript variant	A/T	13	13	1001	tolerated - low confidence	1	1	benign	0	2001	likely benign	2	57	likely benign	0.056	5	tolerated	0.004	9	neutral	0.008	ENST00000679576.1
rs1335205145	34891693	1:111755961	1:111755961	A	G/A			-	SNP	dbSNP	Frequency~gnomAD		missense variant	A/T	13	13	1001	tolerated - low confidence	1	1	benign	0	2001	likely benign	2	57	likely benign	0.056	5	tolerated	0.004	9	neutral	0.008	ENST00000679724.1
rs1335205145	34891693	1:111755961	1:111755961	A	G/A			-	SNP	dbSNP	Frequency~gnomAD		missense variant~NMD transcript variant	A/T	13	13	1001	tolerated - low confidence	1	1	benign	0	2001	likely benign	2	57	likely benign	0.056	5	tolerated	0.004	9	neutral	0.008	ENST00000680383.1
rs1335205145	34891693	1:111755961	1:111755961	A	G/A			-	SNP	dbSNP	Frequency~gnomAD		missense variant	A/T	13	13	1001	tolerated - low confidence	1	1	benign	0	2001	likely benign	2	57	likely benign	0.056	5	tolerated	0.004	9	neutral	0.008	ENST00000680627.1
rs1335205145	34891693	1:111755961	1:111755961	A	G/A			-	SNP	dbSNP	Frequency~gnomAD		missense variant~NMD transcript variant	A/T	13	13	1001	tolerated - low confidence	1	1	benign	0	2001	likely benign	2	57	likely benign	0.056	5	tolerated	0.004	9	neutral	0.008	ENST00000680936.1
rs1335205145	34891693	1:111755961	1:111755961	A	G/A			-	SNP	dbSNP	Frequency~gnomAD		missense variant~NMD transcript variant	A/T	13	13	1001	tolerated - low confidence	1	1	benign	0	2001	likely benign	2	57	likely benign	0.056	5	tolerated	0.004	9	neutral	0.008	ENST00000681559.1
rs761336072	6032622	1:111756013	1:111756013	T	C/T			-	SNP	dbSNP	Frequency~gnomAD		missense variant	P/L	13	13	361	tolerated - low confidence	0.36	1	benign	0	5001	likely benign	5	49	likely benign	0.048	23	tolerated	0.022	145	neutral	0.144	ENST00000680518.1
rs928445272	31583674	1:111755962	1:111755962	T	C/T			-	SNP	dbSNP			missense variant	A/V	13	13	91	tolerated - low confidence	0.09	8	benign	0.007	15001	likely benign	15	139	likely benign	0.138	22	tolerated	0.021	145	neutral	0.144	ENST00000369702.5
rs928445272	31583674	1:111755962	1:111755962	T	C/T			-	SNP	dbSNP			missense variant~NMD transcript variant	A/V	13	13	41	deleterious - low confidence	0.04	8	benign	0.007	15001	likely benign	15	139	likely benign	0.138	22	tolerated	0.021	145	neutral	0.144	ENST00000533164.6
rs928445272	31583674	1:111755962	1:111755962	T	C/T			-	SNP	dbSNP			missense variant~NMD transcript variant	A/V	13	13	51	deleterious - low confidence	0.05	16	benign	0.015	15001	likely benign	15	139	likely benign	0.138	22	tolerated	0.021	145	neutral	0.144	ENST00000679576.1
rs928445272	31583674	1:111755962	1:111755962	T	C/T			-	SNP	dbSNP			missense variant	A/V	13	13	91	tolerated - low confidence	0.09	8	benign	0.007	15001	likely benign	15	139	likely benign	0.138	22	tolerated	0.021	145	neutral	0.144	ENST00000679724.1
rs928445272	31583674	1:111755962	1:111755962	T	C/T			-	SNP	dbSNP			missense variant~NMD transcript variant	A/V	13	13	61	tolerated - low confidence	0.06	16	benign	0.015	15001	likely benign	15	139	likely benign	0.138	22	tolerated	0.021	145	neutral	0.144	ENST00000680383.1
rs928445272	31583674	1:111755962	1:111755962	T	C/T			-	SNP	dbSNP			missense variant	A/V	13	13	91	tolerated - low confidence	0.09	8	benign	0.007	15001	likely benign	15	139	likely benign	0.138	22	tolerated	0.021	145	neutral	0.144	ENST00000680627.1
rs928445272	31583674	1:111755962	1:111755962	T	C/T			-	SNP	dbSNP			missense variant~NMD transcript variant	A/V	13	13	111	tolerated - low confidence	0.11	16	benign	0.015	15001	likely benign	15	139	likely benign	0.138	22	tolerated	0.021	145	neutral	0.144	ENST00000680936.1
rs928445272	31583674	1:111755962	1:111755962	T	C/T			-	SNP	dbSNP			missense variant~NMD transcript variant	A/V	13	13	101	tolerated - low confidence	0.1	16	benign	0.015	15001	likely benign	15	139	likely benign	0.138	22	tolerated	0.021	145	neutral	0.144	ENST00000681559.1
rs1441536397	41047980	1:111756016	1:111756016	C	A/C/G			-	SNP	dbSNP	Frequency~gnomAD		missense variant	E/A	14	14	71	tolerated - low confidence	0.07	30	benign	0.029	19001	likely benign	19	43	likely benign	0.042	37	tolerated	0.036	529	medium	0.528	ENST00000680518.1
rs1441536397	41047980	1:111756016	1:111756016	G	A/C/G			-	SNP	dbSNP	Frequency~gnomAD		missense variant	E/G	14	14	61	tolerated - low confidence	0.06	6	benign	0.005	20001	likely benign	20	75	likely benign	0.074	37	tolerated	0.036	529	medium	0.528	ENST00000680518.1
rs548717080	1098814	1:111756015	1:111756015	A	G/A/C	C	0.0002	< 0.001	SNP	dbSNP	Frequency~1000Genomes~ExAC~TOPMed~gnomAD		missense variant	E/K	14	14	31	deleterious - low confidence	0.03	216	benign	0.215	22001	likely benign	22	60	likely benign	0.059	40	tolerated	0.039	529	medium	0.528	ENST00000680518.1
rs548717080	1098814	1:111756015	1:111756015	C	G/A/C	C	0.0002	< 0.001	SNP	dbSNP	Frequency~1000Genomes~ExAC~TOPMed~gnomAD		missense variant	E/Q	14	14	31	deleterious - low confidence	0.03	216	benign	0.215	20001	likely benign	20	67	likely benign	0.066	30	tolerated	0.029	320	low	0.319	ENST00000680518.1
rs938621091	38517790	1:111755965	1:111755965	C	T/C			-	SNP	dbSNP			missense variant	V/A	14	14	281	tolerated - low confidence	0.28	1	benign	0	1	likely benign	0	16	likely benign	0.015	19	tolerated	0.018	217	low	0.216	ENST00000369702.5
rs938621091	38517790	1:111755965	1:111755965	C	T/C			-	SNP	dbSNP			missense variant~NMD transcript variant	V/A	14	14	181	tolerated - low confidence	0.18	1	benign	0	1	likely benign	0	16	likely benign	0.015	19	tolerated	0.018	217	low	0.216	ENST00000533164.6
rs938621091	38517790	1:111755965	1:111755965	C	T/C			-	SNP	dbSNP			missense variant~NMD transcript variant	V/A	14	14	231	tolerated - low confidence	0.23	1	benign	0	1	likely benign	0	16	likely benign	0.015	19	tolerated	0.018	217	low	0.216	ENST00000679576.1
rs938621091	38517790	1:111755965	1:111755965	C	T/C			-	SNP	dbSNP			missense variant	V/A	14	14	281	tolerated - low confidence	0.28	1	benign	0	1	likely benign	0	16	likely benign	0.015	19	tolerated	0.018	217	low	0.216	ENST00000679724.1
rs938621091	38517790	1:111755965	1:111755965	C	T/C			-	SNP	dbSNP			missense variant~NMD transcript variant	V/A	14	14	281	tolerated - low confidence	0.28	1	benign	0	1	likely benign	0	16	likely benign	0.015	19	tolerated	0.018	217	low	0.216	ENST00000680383.1
rs938621091	38517790	1:111755965	1:111755965	C	T/C			-	SNP	dbSNP			missense variant	V/A	14	14	281	tolerated - low confidence	0.28	1	benign	0	1	likely benign	0	16	likely benign	0.015	19	tolerated	0.018	217	low	0.216	ENST00000680627.1
rs938621091	38517790	1:111755965	1:111755965	C	T/C			-	SNP	dbSNP			missense variant~NMD transcript variant	V/A	14	14	371	tolerated - low confidence	0.37	1	benign	0	1	likely benign	0	16	likely benign	0.015	19	tolerated	0.018	217	low	0.216	ENST00000680936.1
rs938621091	38517790	1:111755965	1:111755965	C	T/C			-	SNP	dbSNP			missense variant~NMD transcript variant	V/A	14	14	371	tolerated - low confidence	0.37	1	benign	0	1	likely benign	0	16	likely benign	0.015	19	tolerated	0.018	217	low	0.216	ENST00000681559.1
rs1382255209	46694519	1:111755968	1:111755968	T	C/T			-	SNP	dbSNP	Frequency~TOPMed~gnomAD		missense variant	A/V	15	15	1	deleterious - low confidence	0	1	benign	0	18001	likely benign	18	53	likely benign	0.052	20	tolerated	0.019	66	neutral	0.065	ENST00000369702.5
rs1382255209	46694519	1:111755968	1:111755968	T	C/T			-	SNP	dbSNP	Frequency~TOPMed~gnomAD		missense variant~NMD transcript variant	A/V	15	15	1	deleterious - low confidence	0	1	benign	0	18001	likely benign	18	53	likely benign	0.052	20	tolerated	0.019	66	neutral	0.065	ENST00000533164.6
rs1382255209	46694519	1:111755968	1:111755968	T	C/T			-	SNP	dbSNP	Frequency~TOPMed~gnomAD		missense variant~NMD transcript variant	A/V	15	15	1	deleterious - low confidence	0	1	benign	0	18001	likely benign	18	53	likely benign	0.052	20	tolerated	0.019	66	neutral	0.065	ENST00000679576.1
rs1382255209	46694519	1:111755968	1:111755968	T	C/T			-	SNP	dbSNP	Frequency~TOPMed~gnomAD		missense variant	A/V	15	15	1	deleterious - low confidence	0	1	benign	0	18001	likely benign	18	53	likely benign	0.052	20	tolerated	0.019	66	neutral	0.065	ENST00000679724.1
rs1382255209	46694519	1:111755968	1:111755968	T	C/T			-	SNP	dbSNP	Frequency~TOPMed~gnomAD		missense variant~NMD transcript variant	A/V	15	15	1	deleterious - low confidence	0	1	benign	0	18001	likely benign	18	53	likely benign	0.052	20	tolerated	0.019	66	neutral	0.065	ENST00000680383.1
rs1382255209	46694519	1:111755968	1:111755968	T	C/T			-	SNP	dbSNP	Frequency~TOPMed~gnomAD		missense variant	A/V	15	15	1	deleterious - low confidence	0	1	benign	0	18001	likely benign	18	53	likely benign	0.052	20	tolerated	0.019	66	neutral	0.065	ENST00000680627.1
rs1382255209	46694519	1:111755968	1:111755968	T	C/T			-	SNP	dbSNP	Frequency~TOPMed~gnomAD		missense variant~NMD transcript variant	A/V	15	15	11	deleterious - low confidence	0.01	1	benign	0	18001	likely benign	18	53	likely benign	0.052	20	tolerated	0.019	66	neutral	0.065	ENST00000680936.1
rs1382255209	46694519	1:111755968	1:111755968	T	C/T			-	SNP	dbSNP	Frequency~TOPMed~gnomAD		missense variant~NMD transcript variant	A/V	15	15	1	deleterious - low confidence	0	1	benign	0	18001	likely benign	18	53	likely benign	0.052	20	tolerated	0.019	66	neutral	0.065	ENST00000681559.1
rs1391160159	34886707	1:111755967	1:111755967	A	G/A			-	SNP	dbSNP	Frequency~gnomAD		missense variant	A/T	15	15	11	deleterious - low confidence	0.01	7	benign	0.006	22001	likely benign	22	84	likely benign	0.083	26	tolerated	0.025	34	neutral	0.033	ENST00000369702.5
rs1391160159	34886707	1:111755967	1:111755967	A	G/A			-	SNP	dbSNP	Frequency~gnomAD		missense variant~NMD transcript variant	A/T	15	15	11	deleterious - low confidence	0.01	7	benign	0.006	22001	likely benign	22	84	likely benign	0.083	26	tolerated	0.025	34	neutral	0.033	ENST00000533164.6
rs1391160159	34886707	1:111755967	1:111755967	A	G/A			-	SNP	dbSNP	Frequency~gnomAD		missense variant~NMD transcript variant	A/T	15	15	11	deleterious - low confidence	0.01	14	benign	0.013	22001	likely benign	22	84	likely benign	0.083	26	tolerated	0.025	34	neutral	0.033	ENST00000679576.1
rs1391160159	34886707	1:111755967	1:111755967	A	G/A			-	SNP	dbSNP	Frequency~gnomAD		missense variant	A/T	15	15	11	deleterious - low confidence	0.01	7	benign	0.006	22001	likely benign	22	84	likely benign	0.083	26	tolerated	0.025	34	neutral	0.033	ENST00000679724.1
rs1391160159	34886707	1:111755967	1:111755967	A	G/A			-	SNP	dbSNP	Frequency~gnomAD		missense variant~NMD transcript variant	A/T	15	15	11	deleterious - low confidence	0.01	14	benign	0.013	22001	likely benign	22	84	likely benign	0.083	26	tolerated	0.025	34	neutral	0.033	ENST00000680383.1
rs1391160159	34886707	1:111755967	1:111755967	A	G/A			-	SNP	dbSNP	Frequency~gnomAD		missense variant	A/T	15	15	11	deleterious - low confidence	0.01	7	benign	0.006	22001	likely benign	22	84	likely benign	0.083	26	tolerated	0.025	34	neutral	0.033	ENST00000680627.1
rs1391160159	34886707	1:111755967	1:111755967	A	G/A			-	SNP	dbSNP	Frequency~gnomAD		missense variant~NMD transcript variant	A/T	15	15	11	deleterious - low confidence	0.01	14	benign	0.013	22001	likely benign	22	84	likely benign	0.083	26	tolerated	0.025	34	neutral	0.033	ENST00000680936.1
rs1391160159	34886707	1:111755967	1:111755967	A	G/A			-	SNP	dbSNP	Frequency~gnomAD		missense variant~NMD transcript variant	A/T	15	15	11	deleterious - low confidence	0.01	14	benign	0.013	22001	likely benign	22	84	likely benign	0.083	26	tolerated	0.025	34	neutral	0.033	ENST00000681559.1
rs1184628714	19652450	1:111755971	1:111755971	T	C/T			-	SNP	dbSNP	Frequency~TOPMed		missense variant	T/I	16	16	11	deleterious - low confidence	0.01	8	benign	0.007	12001	likely benign	12	47	likely benign	0.046	24	tolerated	0.023	404	low	0.403	ENST00000369702.5
rs1184628714	19652450	1:111755971	1:111755971	T	C/T			-	SNP	dbSNP	Frequency~TOPMed		missense variant~NMD transcript variant	T/I	16	16	1	deleterious - low confidence	0	8	benign	0.007	12001	likely benign	12	47	likely benign	0.046	24	tolerated	0.023	404	low	0.403	ENST00000533164.6
rs1184628714	19652450	1:111755971	1:111755971	T	C/T			-	SNP	dbSNP	Frequency~TOPMed		missense variant~NMD transcript variant	T/I	16	16	1	deleterious - low confidence	0	719	possibly damaging	0.718	12001	likely benign	12	47	likely benign	0.046	24	tolerated	0.023	404	low	0.403	ENST00000679576.1
rs1184628714	19652450	1:111755971	1:111755971	T	C/T			-	SNP	dbSNP	Frequency~TOPMed		missense variant	T/I	16	16	11	deleterious - low confidence	0.01	8	benign	0.007	12001	likely benign	12	47	likely benign	0.046	24	tolerated	0.023	404	low	0.403	ENST00000679724.1
rs1184628714	19652450	1:111755971	1:111755971	T	C/T			-	SNP	dbSNP	Frequency~TOPMed		missense variant~NMD transcript variant	T/I	16	16	11	deleterious - low confidence	0.01	207	benign	0.206	12001	likely benign	12	47	likely benign	0.046	24	tolerated	0.023	404	low	0.403	ENST00000680383.1
rs1184628714	19652450	1:111755971	1:111755971	T	C/T			-	SNP	dbSNP	Frequency~TOPMed		missense variant	T/I	16	16	11	deleterious - low confidence	0.01	8	benign	0.007	12001	likely benign	12	47	likely benign	0.046	24	tolerated	0.023	404	low	0.403	ENST00000680627.1
rs1184628714	19652450	1:111755971	1:111755971	T	C/T			-	SNP	dbSNP	Frequency~TOPMed		missense variant~NMD transcript variant	T/I	16	16	11	deleterious - low confidence	0.01	743	possibly damaging	0.742	12001	likely benign	12	47	likely benign	0.046	24	tolerated	0.023	404	low	0.403	ENST00000680936.1
rs1184628714	19652450	1:111755971	1:111755971	T	C/T			-	SNP	dbSNP	Frequency~TOPMed		missense variant~NMD transcript variant	T/I	16	16	11	deleterious - low confidence	0.01	370	benign	0.369	12001	likely benign	12	47	likely benign	0.046	24	tolerated	0.023	404	low	0.403	ENST00000681559.1
rs746735635	5511963	1:111755970	1:111755970	G	A/G			-	SNP	dbSNP	Frequency~ExAC~TOPMed~gnomAD		missense variant	T/A	16	16	201	tolerated - low confidence	0.2	1	benign	0	6001	likely benign	6	24	likely benign	0.023	14	tolerated	0.013	170	neutral	0.169	ENST00000369702.5
rs746735635	5511963	1:111755970	1:111755970	G	A/G			-	SNP	dbSNP	Frequency~ExAC~TOPMed~gnomAD		missense variant~NMD transcript variant	T/A	16	16	121	tolerated - low confidence	0.12	1	benign	0	6001	likely benign	6	24	likely benign	0.023	14	tolerated	0.013	170	neutral	0.169	ENST00000533164.6
rs746735635	5511963	1:111755970	1:111755970	G	A/G			-	SNP	dbSNP	Frequency~ExAC~TOPMed~gnomAD		missense variant~NMD transcript variant	T/A	16	16	151	tolerated - low confidence	0.15	274	benign	0.273	6001	likely benign	6	24	likely benign	0.023	14	tolerated	0.013	170	neutral	0.169	ENST00000679576.1
rs746735635	5511963	1:111755970	1:111755970	G	A/G			-	SNP	dbSNP	Frequency~ExAC~TOPMed~gnomAD		missense variant	T/A	16	16	201	tolerated - low confidence	0.2	1	benign	0	6001	likely benign	6	24	likely benign	0.023	14	tolerated	0.013	170	neutral	0.169	ENST00000679724.1
rs746735635	5511963	1:111755970	1:111755970	G	A/G			-	SNP	dbSNP	Frequency~ExAC~TOPMed~gnomAD		missense variant~NMD transcript variant	T/A	16	16	191	tolerated - low confidence	0.19	15	benign	0.014	6001	likely benign	6	24	likely benign	0.023	14	tolerated	0.013	170	neutral	0.169	ENST00000680383.1
rs746735635	5511963	1:111755970	1:111755970	G	A/G			-	SNP	dbSNP	Frequency~ExAC~TOPMed~gnomAD		missense variant	T/A	16	16	211	tolerated - low confidence	0.21	1	benign	0	6001	likely benign	6	24	likely benign	0.023	14	tolerated	0.013	170	neutral	0.169	ENST00000680627.1
rs746735635	5511963	1:111755970	1:111755970	G	A/G			-	SNP	dbSNP	Frequency~ExAC~TOPMed~gnomAD		missense variant~NMD transcript variant	T/A	16	16	191	tolerated - low confidence	0.19	298	benign	0.297	6001	likely benign	6	24	likely benign	0.023	14	tolerated	0.013	170	neutral	0.169	ENST00000680936.1
rs746735635	5511963	1:111755970	1:111755970	G	A/G			-	SNP	dbSNP	Frequency~ExAC~TOPMed~gnomAD		missense variant~NMD transcript variant	T/A	16	16	201	tolerated - low confidence	0.2	31	benign	0.03	6001	likely benign	6	24	likely benign	0.023	14	tolerated	0.013	170	neutral	0.169	ENST00000681559.1
rs140608681	15303886	1:111755974	1:111755974	G	C/G			-	SNP	dbSNP	Frequency~ESP~ExAC~gnomAD		missense variant	A/G	17	17	91	tolerated - low confidence	0.09	1	benign	0	2001	likely benign	2	56	likely benign	0.055	34	tolerated	0.033	462	low	0.461	ENST00000369702.5
rs140608681	15303886	1:111755974	1:111755974	G	C/G			-	SNP	dbSNP	Frequency~ESP~ExAC~gnomAD		missense variant~NMD transcript variant	A/G	17	17	61	tolerated - low confidence	0.06	1	benign	0	2001	likely benign	2	56	likely benign	0.055	34	tolerated	0.033	462	low	0.461	ENST00000533164.6
rs140608681	15303886	1:111755974	1:111755974	G	C/G			-	SNP	dbSNP	Frequency~ESP~ExAC~gnomAD		missense variant~NMD transcript variant	A/G	17	17	61	tolerated - low confidence	0.06	10	benign	0.009	2001	likely benign	2	56	likely benign	0.055	34	tolerated	0.033	462	low	0.461	ENST00000679576.1
rs140608681	15303886	1:111755974	1:111755974	G	C/G			-	SNP	dbSNP	Frequency~ESP~ExAC~gnomAD		missense variant	A/G	17	17	91	tolerated - low confidence	0.09	1	benign	0	2001	likely benign	2	56	likely benign	0.055	34	tolerated	0.033	462	low	0.461	ENST00000679724.1
rs140608681	15303886	1:111755974	1:111755974	G	C/G			-	SNP	dbSNP	Frequency~ESP~ExAC~gnomAD		missense variant~NMD transcript variant	A/G	17	17	81	tolerated - low confidence	0.08	38	benign	0.037	2001	likely benign	2	56	likely benign	0.055	34	tolerated	0.033	462	low	0.461	ENST00000680383.1
rs140608681	15303886	1:111755974	1:111755974	G	C/G			-	SNP	dbSNP	Frequency~ESP~ExAC~gnomAD		missense variant	A/G	17	17	81	tolerated - low confidence	0.08	1	benign	0	2001	likely benign	2	56	likely benign	0.055	34	tolerated	0.033	462	low	0.461	ENST00000680627.1
rs140608681	15303886	1:111755974	1:111755974	G	C/G			-	SNP	dbSNP	Frequency~ESP~ExAC~gnomAD		missense variant~NMD transcript variant	A/G	17	17	81	tolerated - low confidence	0.08	7	benign	0.006	2001	likely benign	2	56	likely benign	0.055	34	tolerated	0.033	462	low	0.461	ENST00000680936.1
rs140608681	15303886	1:111755974	1:111755974	G	C/G			-	SNP	dbSNP	Frequency~ESP~ExAC~gnomAD		missense variant~NMD transcript variant	A/G	17	17	71	tolerated - low confidence	0.07	1	benign	0	2001	likely benign	2	56	likely benign	0.055	34	tolerated	0.033	462	low	0.461	ENST00000681559.1
rs779032046	765224	1:111756025	1:111756025	G	C/G			-	SNP	dbSNP	Frequency~ExAC~TOPMed~gnomAD		missense variant	P/R	17	17	11	deleterious - low confidence	0.01	144	benign	0.143	17001	likely benign	17	56	likely benign	0.055	35	tolerated	0.034	449	low	0.448	ENST00000680518.1
rs562851417	8595913	1:111755978	1:111755978	A	G/A	A	0.0002	< 0.001	SNP	dbSNP	Frequency~1000Genomes~ExAC~gnomAD		missense variant	M/I	18	18	71	tolerated - low confidence	0.07	2	benign	0.001	8001	likely benign	8	64	likely benign	0.063	33	tolerated	0.032	541	medium	0.54	ENST00000369702.5
rs562851417	8595913	1:111755978	1:111755978	A	G/A	A	0.0002	< 0.001	SNP	dbSNP	Frequency~1000Genomes~ExAC~gnomAD		missense variant~NMD transcript variant	M/I	18	18	111	tolerated - low confidence	0.11	2	benign	0.001	8001	likely benign	8	64	likely benign	0.063	33	tolerated	0.032	541	medium	0.54	ENST00000533164.6
rs562851417	8595913	1:111755978	1:111755978	A	G/A	A	0.0002	< 0.001	SNP	dbSNP	Frequency~1000Genomes~ExAC~gnomAD		missense variant~NMD transcript variant	M/I	18	18	31	deleterious - low confidence	0.03	7	benign	0.006	8001	likely benign	8	64	likely benign	0.063	33	tolerated	0.032	541	medium	0.54	ENST00000679576.1
rs562851417	8595913	1:111755978	1:111755978	A	G/A	A	0.0002	< 0.001	SNP	dbSNP	Frequency~1000Genomes~ExAC~gnomAD		missense variant	M/I	18	18	71	tolerated - low confidence	0.07	2	benign	0.001	8001	likely benign	8	64	likely benign	0.063	33	tolerated	0.032	541	medium	0.54	ENST00000679724.1
rs562851417	8595913	1:111755978	1:111755978	A	G/A	A	0.0002	< 0.001	SNP	dbSNP	Frequency~1000Genomes~ExAC~gnomAD		missense variant~NMD transcript variant	M/I	18	18	51	deleterious - low confidence	0.05	1	benign	0	8001	likely benign	8	64	likely benign	0.063	33	tolerated	0.032	541	medium	0.54	ENST00000680383.1
rs562851417	8595913	1:111755978	1:111755978	A	G/A	A	0.0002	< 0.001	SNP	dbSNP	Frequency~1000Genomes~ExAC~gnomAD		missense variant	M/I	18	18	61	tolerated - low confidence	0.06	2	benign	0.001	8001	likely benign	8	64	likely benign	0.063	33	tolerated	0.032	541	medium	0.54	ENST00000680627.1
rs562851417	8595913	1:111755978	1:111755978	A	G/A	A	0.0002	< 0.001	SNP	dbSNP	Frequency~1000Genomes~ExAC~gnomAD		missense variant~NMD transcript variant	M/I	18	18	51	tolerated - low confidence	0.05	2	benign	0.001	8001	likely benign	8	64	likely benign	0.063	33	tolerated	0.032	541	medium	0.54	ENST00000680936.1
rs562851417	8595913	1:111755978	1:111755978	A	G/A	A	0.0002	< 0.001	SNP	dbSNP	Frequency~1000Genomes~ExAC~gnomAD		missense variant~NMD transcript variant	M/I	18	18	51	tolerated - low confidence	0.05	1	benign	0	8001	likely benign	8	64	likely benign	0.063	33	tolerated	0.032	541	medium	0.54	ENST00000681559.1
rs758620133	4376083	1:111756027	1:111756027	A	G/A			-	SNP	dbSNP	Frequency~ExAC~TOPMed~gnomAD		missense variant	G/R	18	18	661	tolerated - low confidence	0.66	1	benign	0	5001	likely benign	5	49	likely benign	0.048	17	tolerated	0.016	225	low	0.224	ENST00000680518.1
rs761591502	6196296	1:111755976	1:111755976	C	A/C/G			-	SNP	dbSNP	Frequency~ExAC~TOPMed~gnomAD		missense variant	M/L	18	18	191	tolerated - low confidence	0.19	1	benign	0	1001	likely benign	1	43	likely benign	0.042	27	tolerated	0.026	421	low	0.42	ENST00000369702.5
rs761591502	6196296	1:111755976	1:111755976	G	A/C/G			-	SNP	dbSNP	Frequency~ExAC~TOPMed~gnomAD		missense variant	M/V	18	18	161	tolerated - low confidence	0.16	1	benign	0	1	likely benign	0	34	likely benign	0.033	26	tolerated	0.025	541	medium	0.54	ENST00000369702.5
rs761591502	6196296	1:111755976	1:111755976	C	A/C/G			-	SNP	dbSNP	Frequency~ExAC~TOPMed~gnomAD		missense variant~NMD transcript variant	M/L	18	18	191	tolerated - low confidence	0.19	1	benign	0	1001	likely benign	1	43	likely benign	0.042	27	tolerated	0.026	421	low	0.42	ENST00000533164.6
rs761591502	6196296	1:111755976	1:111755976	G	A/C/G			-	SNP	dbSNP	Frequency~ExAC~TOPMed~gnomAD		missense variant~NMD transcript variant	M/V	18	18	321	tolerated - low confidence	0.32	1	benign	0	1	likely benign	0	34	likely benign	0.033	26	tolerated	0.025	541	medium	0.54	ENST00000533164.6
rs761591502	6196296	1:111755976	1:111755976	C	A/C/G			-	SNP	dbSNP	Frequency~ExAC~TOPMed~gnomAD		missense variant~NMD transcript variant	M/L	18	18	121	tolerated - low confidence	0.12	4	benign	0.003	1001	likely benign	1	43	likely benign	0.042	27	tolerated	0.026	421	low	0.42	ENST00000679576.1
rs761591502	6196296	1:111755976	1:111755976	G	A/C/G			-	SNP	dbSNP	Frequency~ExAC~TOPMed~gnomAD		missense variant~NMD transcript variant	M/V	18	18	161	tolerated - low confidence	0.16	7	benign	0.006	1	likely benign	0	34	likely benign	0.033	26	tolerated	0.025	541	medium	0.54	ENST00000679576.1
rs761591502	6196296	1:111755976	1:111755976	C	A/C/G			-	SNP	dbSNP	Frequency~ExAC~TOPMed~gnomAD		missense variant	M/L	18	18	191	tolerated - low confidence	0.19	1	benign	0	1001	likely benign	1	43	likely benign	0.042	27	tolerated	0.026	421	low	0.42	ENST00000679724.1
rs761591502	6196296	1:111755976	1:111755976	G	A/C/G			-	SNP	dbSNP	Frequency~ExAC~TOPMed~gnomAD		missense variant	M/V	18	18	161	tolerated - low confidence	0.16	1	benign	0	1	likely benign	0	34	likely benign	0.033	26	tolerated	0.025	541	medium	0.54	ENST00000679724.1
rs761591502	6196296	1:111755976	1:111755976	C	A/C/G			-	SNP	dbSNP	Frequency~ExAC~TOPMed~gnomAD		missense variant~NMD transcript variant	M/L	18	18	151	tolerated - low confidence	0.15	1	benign	0	1001	likely benign	1	43	likely benign	0.042	27	tolerated	0.026	421	low	0.42	ENST00000680383.1
rs761591502	6196296	1:111755976	1:111755976	G	A/C/G			-	SNP	dbSNP	Frequency~ExAC~TOPMed~gnomAD		missense variant~NMD transcript variant	M/V	18	18	111	tolerated - low confidence	0.11	1	benign	0	1	likely benign	0	34	likely benign	0.033	26	tolerated	0.025	541	medium	0.54	ENST00000680383.1
rs761591502	6196296	1:111755976	1:111755976	C	A/C/G			-	SNP	dbSNP	Frequency~ExAC~TOPMed~gnomAD		missense variant	M/L	18	18	181	tolerated - low confidence	0.18	1	benign	0	1001	likely benign	1	43	likely benign	0.042	27	tolerated	0.026	421	low	0.42	ENST00000680627.1
rs761591502	6196296	1:111755976	1:111755976	G	A/C/G			-	SNP	dbSNP	Frequency~ExAC~TOPMed~gnomAD		missense variant	M/V	18	18	151	tolerated - low confidence	0.15	1	benign	0	1	likely benign	0	34	likely benign	0.033	26	tolerated	0.025	541	medium	0.54	ENST00000680627.1
rs761591502	6196296	1:111755976	1:111755976	C	A/C/G			-	SNP	dbSNP	Frequency~ExAC~TOPMed~gnomAD		missense variant~NMD transcript variant	M/L	18	18	171	tolerated - low confidence	0.17	2	benign	0.001	1001	likely benign	1	43	likely benign	0.042	27	tolerated	0.026	421	low	0.42	ENST00000680936.1
rs761591502	6196296	1:111755976	1:111755976	G	A/C/G			-	SNP	dbSNP	Frequency~ExAC~TOPMed~gnomAD		missense variant~NMD transcript variant	M/V	18	18	131	tolerated - low confidence	0.13	2	benign	0.001	1	likely benign	0	34	likely benign	0.033	26	tolerated	0.025	541	medium	0.54	ENST00000680936.1
rs761591502	6196296	1:111755976	1:111755976	C	A/C/G			-	SNP	dbSNP	Frequency~ExAC~TOPMed~gnomAD		missense variant~NMD transcript variant	M/L	18	18	171	tolerated - low confidence	0.17	1	benign	0	1001	likely benign	1	43	likely benign	0.042	27	tolerated	0.026	421	low	0.42	ENST00000681559.1
rs761591502	6196296	1:111755976	1:111755976	G	A/C/G			-	SNP	dbSNP	Frequency~ExAC~TOPMed~gnomAD		missense variant~NMD transcript variant	M/V	18	18	131	tolerated - low confidence	0.13	1	benign	0	1	likely benign	0	34	likely benign	0.033	26	tolerated	0.025	541	medium	0.54	ENST00000681559.1
rs1176371164	69727038	1:111756030	1:111756030	A	C/A			-	SNP	dbSNP	Frequency~TOPMed~gnomAD		missense variant	P/T	19	19	71	tolerated - low confidence	0.07	4	benign	0.003	11001	likely benign	11	32	likely benign	0.031	28	tolerated	0.027	404	low	0.403	ENST00000680518.1
rs1325642740	29196997	1:111755980	1:111755980	G	C/G/T			-	SNP	dbSNP	Frequency~TOPMed~gnomAD		missense variant	P/R	19	19	11	deleterious - low confidence	0.01	21	benign	0.02	15001	likely benign	15	28	likely benign	0.027	41	tolerated	0.04	519	low	0.518	ENST00000369702.5
rs1325642740	29196997	1:111755980	1:111755980	T	C/G/T			-	SNP	dbSNP	Frequency~TOPMed~gnomAD		missense variant	P/L	19	19	11	deleterious - low confidence	0.01	8	benign	0.007	16001	likely benign	16	34	likely benign	0.033	41	tolerated	0.04	519	low	0.518	ENST00000369702.5
rs1325642740	29196997	1:111755980	1:111755980	G	C/G/T			-	SNP	dbSNP	Frequency~TOPMed~gnomAD		missense variant~NMD transcript variant	P/R	19	19	1	deleterious - low confidence	0	21	benign	0.02	15001	likely benign	15	28	likely benign	0.027	41	tolerated	0.04	519	low	0.518	ENST00000533164.6
rs1325642740	29196997	1:111755980	1:111755980	T	C/G/T			-	SNP	dbSNP	Frequency~TOPMed~gnomAD		missense variant~NMD transcript variant	P/L	19	19	1	deleterious - low confidence	0	8	benign	0.007	16001	likely benign	16	34	likely benign	0.033	41	tolerated	0.04	519	low	0.518	ENST00000533164.6
rs1325642740	29196997	1:111755980	1:111755980	G	C/G/T			-	SNP	dbSNP	Frequency~TOPMed~gnomAD		missense variant~NMD transcript variant	P/R	19	19	1	deleterious - low confidence	0	443	benign	0.442	15001	likely benign	15	28	likely benign	0.027	41	tolerated	0.04	519	low	0.518	ENST00000679576.1
rs1325642740	29196997	1:111755980	1:111755980	T	C/G/T			-	SNP	dbSNP	Frequency~TOPMed~gnomAD		missense variant~NMD transcript variant	P/L	19	19	1	deleterious - low confidence	0	246	benign	0.245	16001	likely benign	16	34	likely benign	0.033	41	tolerated	0.04	519	low	0.518	ENST00000679576.1
rs1325642740	29196997	1:111755980	1:111755980	G	C/G/T			-	SNP	dbSNP	Frequency~TOPMed~gnomAD		missense variant	P/R	19	19	11	deleterious - low confidence	0.01	21	benign	0.02	15001	likely benign	15	28	likely benign	0.027	41	tolerated	0.04	519	low	0.518	ENST00000679724.1
rs1325642740	29196997	1:111755980	1:111755980	T	C/G/T			-	SNP	dbSNP	Frequency~TOPMed~gnomAD		missense variant	P/L	19	19	11	deleterious - low confidence	0.01	8	benign	0.007	16001	likely benign	16	34	likely benign	0.033	41	tolerated	0.04	519	low	0.518	ENST00000679724.1
rs1325642740	29196997	1:111755980	1:111755980	G	C/G/T			-	SNP	dbSNP	Frequency~TOPMed~gnomAD		missense variant~NMD transcript variant	P/R	19	19	1	deleterious - low confidence	0	444	benign	0.443	15001	likely benign	15	28	likely benign	0.027	41	tolerated	0.04	519	low	0.518	ENST00000680383.1
rs1325642740	29196997	1:111755980	1:111755980	T	C/G/T			-	SNP	dbSNP	Frequency~TOPMed~gnomAD		missense variant~NMD transcript variant	P/L	19	19	11	deleterious - low confidence	0.01	124	benign	0.123	16001	likely benign	16	34	likely benign	0.033	41	tolerated	0.04	519	low	0.518	ENST00000680383.1
rs1325642740	29196997	1:111755980	1:111755980	G	C/G/T			-	SNP	dbSNP	Frequency~TOPMed~gnomAD		missense variant	P/R	19	19	1	deleterious - low confidence	0	21	benign	0.02	15001	likely benign	15	28	likely benign	0.027	41	tolerated	0.04	519	low	0.518	ENST00000680627.1
rs1325642740	29196997	1:111755980	1:111755980	T	C/G/T			-	SNP	dbSNP	Frequency~TOPMed~gnomAD		missense variant	P/L	19	19	11	deleterious - low confidence	0.01	8	benign	0.007	16001	likely benign	16	34	likely benign	0.033	41	tolerated	0.04	519	low	0.518	ENST00000680627.1
rs1325642740	29196997	1:111755980	1:111755980	G	C/G/T			-	SNP	dbSNP	Frequency~TOPMed~gnomAD		missense variant~NMD transcript variant	P/R	19	19	1	deleterious - low confidence	0	274	benign	0.273	15001	likely benign	15	28	likely benign	0.027	41	tolerated	0.04	519	low	0.518	ENST00000680936.1
rs1325642740	29196997	1:111755980	1:111755980	T	C/G/T			-	SNP	dbSNP	Frequency~TOPMed~gnomAD		missense variant~NMD transcript variant	P/L	19	19	11	deleterious - low confidence	0.01	7	benign	0.006	16001	likely benign	16	34	likely benign	0.033	41	tolerated	0.04	519	low	0.518	ENST00000680936.1
rs1325642740	29196997	1:111755980	1:111755980	G	C/G/T			-	SNP	dbSNP	Frequency~TOPMed~gnomAD		missense variant~NMD transcript variant	P/R	19	19	1	deleterious - low confidence	0	326	benign	0.325	15001	likely benign	15	28	likely benign	0.027	41	tolerated	0.04	519	low	0.518	ENST00000681559.1
rs1325642740	29196997	1:111755980	1:111755980	T	C/G/T			-	SNP	dbSNP	Frequency~TOPMed~gnomAD		missense variant~NMD transcript variant	P/L	19	19	11	deleterious - low confidence	0.01	116	benign	0.115	16001	likely benign	16	34	likely benign	0.033	41	tolerated	0.04	519	low	0.518	ENST00000681559.1
rs1201490382	39590432	1:111755982	1:111755982	T	G/T			-	SNP	dbSNP	Frequency~gnomAD		missense variant	A/S	20	20	71	tolerated - low confidence	0.07	12	benign	0.011	8001	likely benign	8	58	likely benign	0.057	37	tolerated	0.036	487	low	0.486	ENST00000369702.5
rs1201490382	39590432	1:111755982	1:111755982	T	G/T			-	SNP	dbSNP	Frequency~gnomAD		missense variant~NMD transcript variant	A/S	20	20	141	tolerated - low confidence	0.14	12	benign	0.011	8001	likely benign	8	58	likely benign	0.057	37	tolerated	0.036	487	low	0.486	ENST00000533164.6
rs1201490382	39590432	1:111755982	1:111755982	T	G/T			-	SNP	dbSNP	Frequency~gnomAD		missense variant~NMD transcript variant	A/S	20	20	41	deleterious - low confidence	0.04	168	benign	0.167	8001	likely benign	8	58	likely benign	0.057	37	tolerated	0.036	487	low	0.486	ENST00000679576.1
rs1201490382	39590432	1:111755982	1:111755982	T	G/T			-	SNP	dbSNP	Frequency~gnomAD		missense variant	A/S	20	20	71	tolerated - low confidence	0.07	12	benign	0.011	8001	likely benign	8	58	likely benign	0.057	37	tolerated	0.036	487	low	0.486	ENST00000679724.1
rs1201490382	39590432	1:111755982	1:111755982	T	G/T			-	SNP	dbSNP	Frequency~gnomAD		missense variant~NMD transcript variant	A/S	20	20	51	tolerated - low confidence	0.05	54	benign	0.053	8001	likely benign	8	58	likely benign	0.057	37	tolerated	0.036	487	low	0.486	ENST00000680383.1
rs1201490382	39590432	1:111755982	1:111755982	T	G/T			-	SNP	dbSNP	Frequency~gnomAD		missense variant	A/S	20	20	71	tolerated - low confidence	0.07	12	benign	0.011	8001	likely benign	8	58	likely benign	0.057	37	tolerated	0.036	487	low	0.486	ENST00000680627.1
rs1201490382	39590432	1:111755982	1:111755982	T	G/T			-	SNP	dbSNP	Frequency~gnomAD		missense variant~NMD transcript variant	A/S	20	20	71	tolerated - low confidence	0.07	118	benign	0.117	8001	likely benign	8	58	likely benign	0.057	37	tolerated	0.036	487	low	0.486	ENST00000680936.1
rs1201490382	39590432	1:111755982	1:111755982	T	G/T			-	SNP	dbSNP	Frequency~gnomAD		missense variant~NMD transcript variant	A/S	20	20	61	tolerated - low confidence	0.06	76	benign	0.075	8001	likely benign	8	58	likely benign	0.057	37	tolerated	0.036	487	low	0.486	ENST00000681559.1
rs1262312272	24585918	1:111755983	1:111755983	A	C/A/T			-	SNP	dbSNP	Frequency~gnomAD		missense variant	A/D	20	20	41	deleterious - low confidence	0.04	18	benign	0.017	13001	likely benign	13	69	likely benign	0.068	34	tolerated	0.033	487	low	0.486	ENST00000369702.5
rs1262312272	24585918	1:111755983	1:111755983	T	C/A/T			-	SNP	dbSNP	Frequency~gnomAD		missense variant	A/V	20	20	91	tolerated - low confidence	0.09	1	benign	0	8001	likely benign	8	77	likely benign	0.076	33	tolerated	0.032	487	low	0.486	ENST00000369702.5
rs1262312272	24585918	1:111755983	1:111755983	A	C/A/T			-	SNP	dbSNP	Frequency~gnomAD		missense variant~NMD transcript variant	A/D	20	20	281	tolerated - low confidence	0.28	18	benign	0.017	13001	likely benign	13	69	likely benign	0.068	34	tolerated	0.033	487	low	0.486	ENST00000533164.6
rs1262312272	24585918	1:111755983	1:111755983	T	C/A/T			-	SNP	dbSNP	Frequency~gnomAD		missense variant~NMD transcript variant	A/V	20	20	101	tolerated - low confidence	0.1	1	benign	0	8001	likely benign	8	77	likely benign	0.076	33	tolerated	0.032	487	low	0.486	ENST00000533164.6
rs1262312272	24585918	1:111755983	1:111755983	A	C/A/T			-	SNP	dbSNP	Frequency~gnomAD		missense variant~NMD transcript variant	A/D	20	20	11	deleterious - low confidence	0.01	27	benign	0.026	13001	likely benign	13	69	likely benign	0.068	34	tolerated	0.033	487	low	0.486	ENST00000679576.1
rs1262312272	24585918	1:111755983	1:111755983	T	C/A/T			-	SNP	dbSNP	Frequency~gnomAD		missense variant~NMD transcript variant	A/V	20	20	61	tolerated - low confidence	0.06	16	benign	0.015	8001	likely benign	8	77	likely benign	0.076	33	tolerated	0.032	487	low	0.486	ENST00000679576.1
rs1262312272	24585918	1:111755983	1:111755983	A	C/A/T			-	SNP	dbSNP	Frequency~gnomAD		missense variant	A/D	20	20	41	deleterious - low confidence	0.04	18	benign	0.017	13001	likely benign	13	69	likely benign	0.068	34	tolerated	0.033	487	low	0.486	ENST00000679724.1
rs1262312272	24585918	1:111755983	1:111755983	T	C/A/T			-	SNP	dbSNP	Frequency~gnomAD		missense variant	A/V	20	20	91	tolerated - low confidence	0.09	1	benign	0	8001	likely benign	8	77	likely benign	0.076	33	tolerated	0.032	487	low	0.486	ENST00000679724.1
rs1262312272	24585918	1:111755983	1:111755983	A	C/A/T			-	SNP	dbSNP	Frequency~gnomAD		missense variant~NMD transcript variant	A/D	20	20	21	deleterious - low confidence	0.02	80	benign	0.079	13001	likely benign	13	69	likely benign	0.068	34	tolerated	0.033	487	low	0.486	ENST00000680383.1
rs1262312272	24585918	1:111755983	1:111755983	T	C/A/T			-	SNP	dbSNP	Frequency~gnomAD		missense variant~NMD transcript variant	A/V	20	20	71	tolerated - low confidence	0.07	4	benign	0.003	8001	likely benign	8	77	likely benign	0.076	33	tolerated	0.032	487	low	0.486	ENST00000680383.1
rs1262312272	24585918	1:111755983	1:111755983	A	C/A/T			-	SNP	dbSNP	Frequency~gnomAD		missense variant	A/D	20	20	31	deleterious - low confidence	0.03	18	benign	0.017	13001	likely benign	13	69	likely benign	0.068	34	tolerated	0.033	487	low	0.486	ENST00000680627.1
rs1262312272	24585918	1:111755983	1:111755983	T	C/A/T			-	SNP	dbSNP	Frequency~gnomAD		missense variant	A/V	20	20	91	tolerated - low confidence	0.09	1	benign	0	8001	likely benign	8	77	likely benign	0.076	33	tolerated	0.032	487	low	0.486	ENST00000680627.1
rs1262312272	24585918	1:111755983	1:111755983	A	C/A/T			-	SNP	dbSNP	Frequency~gnomAD		missense variant~NMD transcript variant	A/D	20	20	31	deleterious - low confidence	0.03	11	benign	0.01	13001	likely benign	13	69	likely benign	0.068	34	tolerated	0.033	487	low	0.486	ENST00000680936.1
rs1262312272	24585918	1:111755983	1:111755983	T	C/A/T			-	SNP	dbSNP	Frequency~gnomAD		missense variant~NMD transcript variant	A/V	20	20	81	tolerated - low confidence	0.08	7	benign	0.006	8001	likely benign	8	77	likely benign	0.076	33	tolerated	0.032	487	low	0.486	ENST00000680936.1
rs1262312272	24585918	1:111755983	1:111755983	A	C/A/T			-	SNP	dbSNP	Frequency~gnomAD		missense variant~NMD transcript variant	A/D	20	20	21	deleterious - low confidence	0.02	110	benign	0.109	13001	likely benign	13	69	likely benign	0.068	34	tolerated	0.033	487	low	0.486	ENST00000681559.1
rs1262312272	24585918	1:111755983	1:111755983	T	C/A/T			-	SNP	dbSNP	Frequency~gnomAD		missense variant~NMD transcript variant	A/V	20	20	81	tolerated - low confidence	0.08	4	benign	0.003	8001	likely benign	8	77	likely benign	0.076	33	tolerated	0.032	487	low	0.486	ENST00000681559.1
rs1339815636	31113004	1:111756034	1:111756034	A	T/A			-	SNP	dbSNP	Frequency~gnomAD		missense variant	V/E	20	20	91	tolerated - low confidence	0.09	125	benign	0.124	10001	likely benign	10	111	likely benign	0.11	19	tolerated	0.018	541	medium	0.54	ENST00000680518.1
rs1236055777	22392684	1:111755986	1:111755986	C	A/C			-	SNP	dbSNP	Frequency~gnomAD		missense variant	E/A	21	21	11	deleterious - low confidence	0.01	28	benign	0.027	17001	likely benign	17	93	likely benign	0.092	47	tolerated	0.046	561	medium	0.56	ENST00000369702.5
rs1236055777	22392684	1:111755986	1:111755986	C	A/C			-	SNP	dbSNP	Frequency~gnomAD		missense variant~NMD transcript variant	E/A	21	21	31	deleterious - low confidence	0.03	28	benign	0.027	17001	likely benign	17	93	likely benign	0.092	47	tolerated	0.046	561	medium	0.56	ENST00000533164.6
rs1236055777	22392684	1:111755986	1:111755986	C	A/C			-	SNP	dbSNP	Frequency~gnomAD		missense variant~NMD transcript variant	E/A	21	21	11	deleterious - low confidence	0.01	168	benign	0.167	17001	likely benign	17	93	likely benign	0.092	47	tolerated	0.046	561	medium	0.56	ENST00000679576.1
rs1236055777	22392684	1:111755986	1:111755986	C	A/C			-	SNP	dbSNP	Frequency~gnomAD		missense variant	E/A	21	21	11	deleterious - low confidence	0.01	28	benign	0.027	17001	likely benign	17	93	likely benign	0.092	47	tolerated	0.046	561	medium	0.56	ENST00000679724.1
rs1236055777	22392684	1:111755986	1:111755986	C	A/C			-	SNP	dbSNP	Frequency~gnomAD		missense variant~NMD transcript variant	E/A	21	21	11	deleterious - low confidence	0.01	80	benign	0.079	17001	likely benign	17	93	likely benign	0.092	47	tolerated	0.046	561	medium	0.56	ENST00000680383.1
rs1236055777	22392684	1:111755986	1:111755986	C	A/C			-	SNP	dbSNP	Frequency~gnomAD		missense variant	E/A	21	21	11	deleterious - low confidence	0.01	28	benign	0.027	17001	likely benign	17	93	likely benign	0.092	47	tolerated	0.046	561	medium	0.56	ENST00000680627.1
rs1236055777	22392684	1:111755986	1:111755986	C	A/C			-	SNP	dbSNP	Frequency~gnomAD		missense variant~NMD transcript variant	E/A	21	21	11	deleterious - low confidence	0.01	235	benign	0.234	17001	likely benign	17	93	likely benign	0.092	47	tolerated	0.046	561	medium	0.56	ENST00000680936.1
rs1236055777	22392684	1:111755986	1:111755986	C	A/C			-	SNP	dbSNP	Frequency~gnomAD		missense variant~NMD transcript variant	E/A	21	21	11	deleterious - low confidence	0.01	168	benign	0.167	17001	likely benign	17	93	likely benign	0.092	47	tolerated	0.046	561	medium	0.56	ENST00000681559.1
rs1259519047	30621985	1:111755989	1:111755989	G	A/G			-	SNP	dbSNP	Frequency~TOPMed		missense variant	H/R	22	22	1001	tolerated - low confidence	1	1	benign	0	1	likely benign	0	16	likely benign	0.015	6	tolerated	0.005	14	neutral	0.013	ENST00000369702.5
rs1259519047	30621985	1:111755989	1:111755989	G	A/G			-	SNP	dbSNP	Frequency~TOPMed		missense variant~NMD transcript variant	H/R	22	22	1001	tolerated - low confidence	1	1	benign	0	1	likely benign	0	16	likely benign	0.015	6	tolerated	0.005	14	neutral	0.013	ENST00000533164.6
rs1259519047	30621985	1:111755989	1:111755989	G	A/G			-	SNP	dbSNP	Frequency~TOPMed		missense variant~NMD transcript variant	H/R	22	22	1001	tolerated - low confidence	1	2	benign	0.001	1	likely benign	0	16	likely benign	0.015	6	tolerated	0.005	14	neutral	0.013	ENST00000679576.1
rs1259519047	30621985	1:111755989	1:111755989	G	A/G			-	SNP	dbSNP	Frequency~TOPMed		missense variant	H/R	22	22	1001	tolerated - low confidence	1	1	benign	0	1	likely benign	0	16	likely benign	0.015	6	tolerated	0.005	14	neutral	0.013	ENST00000679724.1
rs1259519047	30621985	1:111755989	1:111755989	G	A/G			-	SNP	dbSNP	Frequency~TOPMed		missense variant~NMD transcript variant	H/R	22	22	1001	tolerated - low confidence	1	1	benign	0	1	likely benign	0	16	likely benign	0.015	6	tolerated	0.005	14	neutral	0.013	ENST00000680383.1
rs1259519047	30621985	1:111755989	1:111755989	G	A/G			-	SNP	dbSNP	Frequency~TOPMed		missense variant	H/R	22	22	1001	tolerated - low confidence	1	1	benign	0	1	likely benign	0	16	likely benign	0.015	6	tolerated	0.005	14	neutral	0.013	ENST00000680627.1
rs1259519047	30621985	1:111755989	1:111755989	G	A/G			-	SNP	dbSNP	Frequency~TOPMed		missense variant~NMD transcript variant	H/R	22	22	1001	tolerated - low confidence	1	1	benign	0	1	likely benign	0	16	likely benign	0.015	6	tolerated	0.005	14	neutral	0.013	ENST00000680936.1
rs1259519047	30621985	1:111755989	1:111755989	G	A/G			-	SNP	dbSNP	Frequency~TOPMed		missense variant~NMD transcript variant	H/R	22	22	1001	tolerated - low confidence	1	1	benign	0	1	likely benign	0	16	likely benign	0.015	6	tolerated	0.005	14	neutral	0.013	ENST00000681559.1
rs775053417	23737532	1:111755992	1:111755992	C	T/C/G			-	SNP	dbSNP	Frequency~ExAC~TOPMed~gnomAD		missense variant	V/A	23	23	521	tolerated - low confidence	0.52	1	benign	0	3001	likely benign	3	15	likely benign	0.014	15	tolerated	0.014	421	low	0.42	ENST00000369702.5
rs775053417	23737532	1:111755992	1:111755992	G	T/C/G			-	SNP	dbSNP	Frequency~ExAC~TOPMed~gnomAD		missense variant	V/G	23	23	251	tolerated - low confidence	0.25	41	benign	0.04	6001	likely benign	6	30	likely benign	0.029	33	tolerated	0.032	541	medium	0.54	ENST00000369702.5
rs775053417	23737532	1:111755992	1:111755992	C	T/C/G			-	SNP	dbSNP	Frequency~ExAC~TOPMed~gnomAD		missense variant~NMD transcript variant	V/A	23	23	361	tolerated - low confidence	0.36	1	benign	0	3001	likely benign	3	15	likely benign	0.014	15	tolerated	0.014	421	low	0.42	ENST00000533164.6
rs775053417	23737532	1:111755992	1:111755992	G	T/C/G			-	SNP	dbSNP	Frequency~ExAC~TOPMed~gnomAD		missense variant~NMD transcript variant	V/G	23	23	91	tolerated - low confidence	0.09	41	benign	0.04	6001	likely benign	6	30	likely benign	0.029	33	tolerated	0.032	541	medium	0.54	ENST00000533164.6
rs775053417	23737532	1:111755992	1:111755992	C	T/C/G			-	SNP	dbSNP	Frequency~ExAC~TOPMed~gnomAD		missense variant~NMD transcript variant	V/A	23	23	181	tolerated - low confidence	0.18	10	benign	0.009	3001	likely benign	3	15	likely benign	0.014	15	tolerated	0.014	421	low	0.42	ENST00000679576.1
rs775053417	23737532	1:111755992	1:111755992	G	T/C/G			-	SNP	dbSNP	Frequency~ExAC~TOPMed~gnomAD		missense variant~NMD transcript variant	V/G	23	23	71	tolerated - low confidence	0.07	10	benign	0.009	6001	likely benign	6	30	likely benign	0.029	33	tolerated	0.032	541	medium	0.54	ENST00000679576.1
rs775053417	23737532	1:111755992	1:111755992	C	T/C/G			-	SNP	dbSNP	Frequency~ExAC~TOPMed~gnomAD		missense variant	V/A	23	23	521	tolerated - low confidence	0.52	1	benign	0	3001	likely benign	3	15	likely benign	0.014	15	tolerated	0.014	421	low	0.42	ENST00000679724.1
rs775053417	23737532	1:111755992	1:111755992	G	T/C/G			-	SNP	dbSNP	Frequency~ExAC~TOPMed~gnomAD		missense variant	V/G	23	23	251	tolerated - low confidence	0.25	41	benign	0.04	6001	likely benign	6	30	likely benign	0.029	33	tolerated	0.032	541	medium	0.54	ENST00000679724.1
rs775053417	23737532	1:111755992	1:111755992	C	T/C/G			-	SNP	dbSNP	Frequency~ExAC~TOPMed~gnomAD		missense variant~NMD transcript variant	V/A	23	23	361	tolerated - low confidence	0.36	1	benign	0	3001	likely benign	3	15	likely benign	0.014	15	tolerated	0.014	421	low	0.42	ENST00000680383.1
rs775053417	23737532	1:111755992	1:111755992	G	T/C/G			-	SNP	dbSNP	Frequency~ExAC~TOPMed~gnomAD		missense variant~NMD transcript variant	V/G	23	23	161	tolerated - low confidence	0.16	1	benign	0	6001	likely benign	6	30	likely benign	0.029	33	tolerated	0.032	541	medium	0.54	ENST00000680383.1
rs775053417	23737532	1:111755992	1:111755992	C	T/C/G			-	SNP	dbSNP	Frequency~ExAC~TOPMed~gnomAD		missense variant	V/A	23	23	521	tolerated - low confidence	0.52	1	benign	0	3001	likely benign	3	15	likely benign	0.014	15	tolerated	0.014	421	low	0.42	ENST00000680627.1
rs775053417	23737532	1:111755992	1:111755992	G	T/C/G			-	SNP	dbSNP	Frequency~ExAC~TOPMed~gnomAD		missense variant	V/G	23	23	251	tolerated - low confidence	0.25	41	benign	0.04	6001	likely benign	6	30	likely benign	0.029	33	tolerated	0.032	541	medium	0.54	ENST00000680627.1
rs775053417	23737532	1:111755992	1:111755992	C	T/C/G			-	SNP	dbSNP	Frequency~ExAC~TOPMed~gnomAD		missense variant~NMD transcript variant	V/A	23	23	331	tolerated - low confidence	0.33	10	benign	0.009	3001	likely benign	3	15	likely benign	0.014	15	tolerated	0.014	421	low	0.42	ENST00000680936.1
rs775053417	23737532	1:111755992	1:111755992	G	T/C/G			-	SNP	dbSNP	Frequency~ExAC~TOPMed~gnomAD		missense variant~NMD transcript variant	V/G	23	23	141	tolerated - low confidence	0.14	10	benign	0.009	6001	likely benign	6	30	likely benign	0.029	33	tolerated	0.032	541	medium	0.54	ENST00000680936.1
rs775053417	23737532	1:111755992	1:111755992	C	T/C/G			-	SNP	dbSNP	Frequency~ExAC~TOPMed~gnomAD		missense variant~NMD transcript variant	V/A	23	23	321	tolerated - low confidence	0.32	4	benign	0.003	3001	likely benign	3	15	likely benign	0.014	15	tolerated	0.014	421	low	0.42	ENST00000681559.1
rs775053417	23737532	1:111755992	1:111755992	G	T/C/G			-	SNP	dbSNP	Frequency~ExAC~TOPMed~gnomAD		missense variant~NMD transcript variant	V/G	23	23	131	tolerated - low confidence	0.13	4	benign	0.003	6001	likely benign	6	30	likely benign	0.029	33	tolerated	0.032	541	medium	0.54	ENST00000681559.1
rs1042689255	19399874	1:111755994	1:111755994	A	G/A			-	SNP	dbSNP			missense variant	A/T	24	24	61	tolerated - low confidence	0.06	1	benign	0	10001	likely benign	10	60	likely benign	0.059	39	tolerated	0.038	439	low	0.438	ENST00000369702.5
rs1042689255	19399874	1:111755994	1:111755994	A	G/A			-	SNP	dbSNP			missense variant~NMD transcript variant	A/T	24	24	171	tolerated - low confidence	0.17	1	benign	0	10001	likely benign	10	60	likely benign	0.059	39	tolerated	0.038	439	low	0.438	ENST00000533164.6
rs1042689255	19399874	1:111755994	1:111755994	A	G/A			-	SNP	dbSNP			missense variant~NMD transcript variant	A/T	24	24	101	tolerated - low confidence	0.1	16	benign	0.015	10001	likely benign	10	60	likely benign	0.059	39	tolerated	0.038	439	low	0.438	ENST00000679576.1
rs1042689255	19399874	1:111755994	1:111755994	A	G/A			-	SNP	dbSNP			missense variant	A/T	24	24	61	tolerated - low confidence	0.06	1	benign	0	10001	likely benign	10	60	likely benign	0.059	39	tolerated	0.038	439	low	0.438	ENST00000679724.1
rs1042689255	19399874	1:111755994	1:111755994	A	G/A			-	SNP	dbSNP			missense variant~NMD transcript variant	A/T	24	24	51	tolerated - low confidence	0.05	4	benign	0.003	10001	likely benign	10	60	likely benign	0.059	39	tolerated	0.038	439	low	0.438	ENST00000680383.1
rs1042689255	19399874	1:111755994	1:111755994	A	G/A			-	SNP	dbSNP			missense variant	A/T	24	24	51	tolerated - low confidence	0.05	1	benign	0	10001	likely benign	10	60	likely benign	0.059	39	tolerated	0.038	439	low	0.438	ENST00000680627.1
rs1042689255	19399874	1:111755994	1:111755994	A	G/A			-	SNP	dbSNP			missense variant~NMD transcript variant	A/T	24	24	61	tolerated - low confidence	0.06	7	benign	0.006	10001	likely benign	10	60	likely benign	0.059	39	tolerated	0.038	439	low	0.438	ENST00000680936.1
rs1042689255	19399874	1:111755994	1:111755994	A	G/A			-	SNP	dbSNP			missense variant~NMD transcript variant	A/T	24	24	61	tolerated - low confidence	0.06	6	benign	0.005	10001	likely benign	10	60	likely benign	0.059	39	tolerated	0.038	439	low	0.438	ENST00000681559.1
rs531878468	6878121	1:111755995	1:111755995	T	C/T	T	0.0002	< 0.001	SNP	dbSNP	Frequency~1000Genomes~ExAC~gnomAD		missense variant	A/V	24	24	11	deleterious - low confidence	0.01	42	benign	0.041	17001	likely benign	17	73	likely benign	0.072	50	tolerated	0.049	561	medium	0.56	ENST00000369702.5
rs531878468	6878121	1:111755995	1:111755995	T	C/T	T	0.0002	< 0.001	SNP	dbSNP	Frequency~1000Genomes~ExAC~gnomAD		missense variant~NMD transcript variant	A/V	24	24	21	deleterious - low confidence	0.02	42	benign	0.041	17001	likely benign	17	73	likely benign	0.072	50	tolerated	0.049	561	medium	0.56	ENST00000533164.6
rs531878468	6878121	1:111755995	1:111755995	T	C/T	T	0.0002	< 0.001	SNP	dbSNP	Frequency~1000Genomes~ExAC~gnomAD		missense variant~NMD transcript variant	A/V	24	24	11	deleterious - low confidence	0.01	235	benign	0.234	17001	likely benign	17	73	likely benign	0.072	50	tolerated	0.049	561	medium	0.56	ENST00000679576.1
rs531878468	6878121	1:111755995	1:111755995	T	C/T	T	0.0002	< 0.001	SNP	dbSNP	Frequency~1000Genomes~ExAC~gnomAD		missense variant	A/V	24	24	11	deleterious - low confidence	0.01	42	benign	0.041	17001	likely benign	17	73	likely benign	0.072	50	tolerated	0.049	561	medium	0.56	ENST00000679724.1
rs531878468	6878121	1:111755995	1:111755995	T	C/T	T	0.0002	< 0.001	SNP	dbSNP	Frequency~1000Genomes~ExAC~gnomAD		missense variant~NMD transcript variant	A/V	24	24	11	deleterious - low confidence	0.01	54	benign	0.053	17001	likely benign	17	73	likely benign	0.072	50	tolerated	0.049	561	medium	0.56	ENST00000680383.1
rs531878468	6878121	1:111755995	1:111755995	T	C/T	T	0.0002	< 0.001	SNP	dbSNP	Frequency~1000Genomes~ExAC~gnomAD		missense variant	A/V	24	24	11	deleterious - low confidence	0.01	42	benign	0.041	17001	likely benign	17	73	likely benign	0.072	50	tolerated	0.049	561	medium	0.56	ENST00000680627.1
rs531878468	6878121	1:111755995	1:111755995	T	C/T	T	0.0002	< 0.001	SNP	dbSNP	Frequency~1000Genomes~ExAC~gnomAD		missense variant~NMD transcript variant	A/V	24	24	11	deleterious - low confidence	0.01	118	benign	0.117	17001	likely benign	17	73	likely benign	0.072	50	tolerated	0.049	561	medium	0.56	ENST00000680936.1
rs531878468	6878121	1:111755995	1:111755995	T	C/T	T	0.0002	< 0.001	SNP	dbSNP	Frequency~1000Genomes~ExAC~gnomAD		missense variant~NMD transcript variant	A/V	24	24	11	deleterious - low confidence	0.01	109	benign	0.108	17001	likely benign	17	73	likely benign	0.072	50	tolerated	0.049	561	medium	0.56	ENST00000681559.1
rs777911986	41773	1:111756045	1:111756045	T	C/A/T			-	SNP	dbSNP	Frequency~ExAC~TOPMed~gnomAD		missense variant	R/W	24	24	1	deleterious - low confidence	0	743	possibly damaging	0.742	25001	likely benign	25	225	likely benign	0.224	129	tolerated	0.128	596	medium	0.595	ENST00000680518.1
rs562163785	8256882	1:111756049	1:111756049	T	C/T	T	0.0002	< 0.001	SNP	dbSNP	Frequency~1000Genomes~gnomAD		missense variant	T/I	25	25	261	tolerated - low confidence	0.26	8	benign	0.007	18001	likely benign	18	133	likely benign	0.132	63	tolerated	0.062	596	medium	0.595	ENST00000680518.1
rs750822595	8490672	1:111755998	1:111755998	G	T/G			-	SNP	dbSNP	Frequency~ExAC~TOPMed~gnomAD		missense variant	V/G	25	25	181	tolerated - low confidence	0.18	1	benign	0	1	likely benign	0	7	likely benign	0.006	10	tolerated	0.009	10	neutral	0.009	ENST00000369702.5
rs750822595	8490672	1:111755998	1:111755998	G	T/G			-	SNP	dbSNP	Frequency~ExAC~TOPMed~gnomAD		missense variant~NMD transcript variant	V/G	25	25	201	tolerated - low confidence	0.2	1	benign	0	1	likely benign	0	7	likely benign	0.006	10	tolerated	0.009	10	neutral	0.009	ENST00000533164.6
rs750822595	8490672	1:111755998	1:111755998	G	T/G			-	SNP	dbSNP	Frequency~ExAC~TOPMed~gnomAD		missense variant~NMD transcript variant	V/G	25	25	151	tolerated - low confidence	0.15	2	benign	0.001	1	likely benign	0	7	likely benign	0.006	10	tolerated	0.009	10	neutral	0.009	ENST00000679576.1
rs750822595	8490672	1:111755998	1:111755998	G	T/G			-	SNP	dbSNP	Frequency~ExAC~TOPMed~gnomAD		missense variant	V/G	25	25	181	tolerated - low confidence	0.18	1	benign	0	1	likely benign	0	7	likely benign	0.006	10	tolerated	0.009	10	neutral	0.009	ENST00000679724.1
rs750822595	8490672	1:111755998	1:111755998	G	T/G			-	SNP	dbSNP	Frequency~ExAC~TOPMed~gnomAD		missense variant~NMD transcript variant	V/G	25	25	151	tolerated - low confidence	0.15	1	benign	0	1	likely benign	0	7	likely benign	0.006	10	tolerated	0.009	10	neutral	0.009	ENST00000680383.1
rs750822595	8490672	1:111755998	1:111755998	G	T/G			-	SNP	dbSNP	Frequency~ExAC~TOPMed~gnomAD		missense variant	V/G	25	25	201	tolerated - low confidence	0.2	1	benign	0	1	likely benign	0	7	likely benign	0.006	10	tolerated	0.009	10	neutral	0.009	ENST00000680627.1
rs750822595	8490672	1:111755998	1:111755998	G	T/G			-	SNP	dbSNP	Frequency~ExAC~TOPMed~gnomAD		missense variant~NMD transcript variant	V/G	25	25	171	tolerated - low confidence	0.17	2	benign	0.001	1	likely benign	0	7	likely benign	0.006	10	tolerated	0.009	10	neutral	0.009	ENST00000680936.1
rs750822595	8490672	1:111755998	1:111755998	G	T/G			-	SNP	dbSNP	Frequency~ExAC~TOPMed~gnomAD		missense variant~NMD transcript variant	V/G	25	25	161	tolerated - low confidence	0.16	1	benign	0	1	likely benign	0	7	likely benign	0.006	10	tolerated	0.009	10	neutral	0.009	ENST00000681559.1
rs763801717	7539824	1:111755997	1:111755997	C	G/C			-	SNP	dbSNP	Frequency~ExAC~gnomAD		missense variant	V/L	25	25	31	deleterious - low confidence	0.03	1	benign	0	4001	likely benign	4	16	likely benign	0.015	11	tolerated	0.01	34	neutral	0.033	ENST00000369702.5
rs763801717	7539824	1:111755997	1:111755997	C	G/C			-	SNP	dbSNP	Frequency~ExAC~gnomAD		missense variant~NMD transcript variant	V/L	25	25	241	tolerated - low confidence	0.24	1	benign	0	4001	likely benign	4	16	likely benign	0.015	11	tolerated	0.01	34	neutral	0.033	ENST00000533164.6
rs763801717	7539824	1:111755997	1:111755997	C	G/C			-	SNP	dbSNP	Frequency~ExAC~gnomAD		missense variant~NMD transcript variant	V/L	25	25	21	deleterious - low confidence	0.02	13	benign	0.012	4001	likely benign	4	16	likely benign	0.015	11	tolerated	0.01	34	neutral	0.033	ENST00000679576.1
rs763801717	7539824	1:111755997	1:111755997	C	G/C			-	SNP	dbSNP	Frequency~ExAC~gnomAD		missense variant	V/L	25	25	31	deleterious - low confidence	0.03	1	benign	0	4001	likely benign	4	16	likely benign	0.015	11	tolerated	0.01	34	neutral	0.033	ENST00000679724.1
rs763801717	7539824	1:111755997	1:111755997	C	G/C			-	SNP	dbSNP	Frequency~ExAC~gnomAD		missense variant~NMD transcript variant	V/L	25	25	21	deleterious - low confidence	0.02	27	benign	0.026	4001	likely benign	4	16	likely benign	0.015	11	tolerated	0.01	34	neutral	0.033	ENST00000680383.1
rs763801717	7539824	1:111755997	1:111755997	C	G/C			-	SNP	dbSNP	Frequency~ExAC~gnomAD		missense variant	V/L	25	25	31	deleterious - low confidence	0.03	1	benign	0	4001	likely benign	4	16	likely benign	0.015	11	tolerated	0.01	34	neutral	0.033	ENST00000680627.1
rs763801717	7539824	1:111755997	1:111755997	C	G/C			-	SNP	dbSNP	Frequency~ExAC~gnomAD		missense variant~NMD transcript variant	V/L	25	25	31	deleterious - low confidence	0.03	6	benign	0.005	4001	likely benign	4	16	likely benign	0.015	11	tolerated	0.01	34	neutral	0.033	ENST00000680936.1
rs763801717	7539824	1:111755997	1:111755997	C	G/C			-	SNP	dbSNP	Frequency~ExAC~gnomAD		missense variant~NMD transcript variant	V/L	25	25	31	deleterious - low confidence	0.03	38	benign	0.037	4001	likely benign	4	16	likely benign	0.015	11	tolerated	0.01	34	neutral	0.033	ENST00000681559.1
rs1430584279	51193470	1:111756000	1:111756000	G	C/G			-	SNP	dbSNP	Frequency~gnomAD		missense variant	Q/E	26	26	831	tolerated - low confidence	0.83	1	benign	0	1001	likely benign	1	76	likely benign	0.075	18	tolerated	0.017	194	neutral	0.193	ENST00000369702.5
rs1430584279	51193470	1:111756000	1:111756000	G	C/G			-	SNP	dbSNP	Frequency~gnomAD		missense variant~NMD transcript variant	Q/E	26	26	721	tolerated - low confidence	0.72	1	benign	0	1001	likely benign	1	76	likely benign	0.075	18	tolerated	0.017	194	neutral	0.193	ENST00000533164.6
rs1430584279	51193470	1:111756000	1:111756000	G	C/G			-	SNP	dbSNP	Frequency~gnomAD		missense variant~NMD transcript variant	Q/E	26	26	921	tolerated - low confidence	0.92	4	benign	0.003	1001	likely benign	1	76	likely benign	0.075	18	tolerated	0.017	194	neutral	0.193	ENST00000679576.1
rs1430584279	51193470	1:111756000	1:111756000	G	C/G			-	SNP	dbSNP	Frequency~gnomAD		missense variant	Q/E	26	26	831	tolerated - low confidence	0.83	1	benign	0	1001	likely benign	1	76	likely benign	0.075	18	tolerated	0.017	194	neutral	0.193	ENST00000679724.1
rs1430584279	51193470	1:111756000	1:111756000	G	C/G			-	SNP	dbSNP	Frequency~gnomAD		missense variant~NMD transcript variant	Q/E	26	26	721	tolerated - low confidence	0.72	1	benign	0	1001	likely benign	1	76	likely benign	0.075	18	tolerated	0.017	194	neutral	0.193	ENST00000680383.1
rs1430584279	51193470	1:111756000	1:111756000	G	C/G			-	SNP	dbSNP	Frequency~gnomAD		missense variant	Q/E	26	26	891	tolerated - low confidence	0.89	1	benign	0	1001	likely benign	1	76	likely benign	0.075	18	tolerated	0.017	194	neutral	0.193	ENST00000680627.1
rs1430584279	51193470	1:111756000	1:111756000	G	C/G			-	SNP	dbSNP	Frequency~gnomAD		missense variant~NMD transcript variant	Q/E	26	26	941	tolerated - low confidence	0.94	2	benign	0.001	1001	likely benign	1	76	likely benign	0.075	18	tolerated	0.017	194	neutral	0.193	ENST00000680936.1
rs1430584279	51193470	1:111756000	1:111756000	G	C/G			-	SNP	dbSNP	Frequency~gnomAD		missense variant~NMD transcript variant	Q/E	26	26	961	tolerated - low confidence	0.96	1	benign	0	1001	likely benign	1	76	likely benign	0.075	18	tolerated	0.017	194	neutral	0.193	ENST00000681559.1
rs1465744873	47633185	1:111756055	1:111756055	C	A/C			-	SNP	dbSNP	Frequency~TOPMed		missense variant	Q/P	27	27	11	deleterious	0.01	4	benign	0.003	23001	likely benign	23	68	likely benign	0.067	34	tolerated	0.033	170	neutral	0.169	ENST00000680518.1
rs1405821088	36405633	1:111756007	1:111756007	T	C/T			-	SNP	dbSNP	Frequency~TOPMed~gnomAD		missense variant	P/L	28	28	81	tolerated - low confidence	0.08	6	benign	0.005	13001	likely benign	13	20	likely benign	0.019	24	tolerated	0.023	180	neutral	0.179	ENST00000369702.5
rs1405821088	36405633	1:111756007	1:111756007	T	C/T			-	SNP	dbSNP	Frequency~TOPMed~gnomAD		missense variant~NMD transcript variant	P/L	28	28	1	deleterious - low confidence	0	6	benign	0.005	13001	likely benign	13	20	likely benign	0.019	24	tolerated	0.023	180	neutral	0.179	ENST00000533164.6
rs1405821088	36405633	1:111756007	1:111756007	T	C/T			-	SNP	dbSNP	Frequency~TOPMed~gnomAD		missense variant~NMD transcript variant	P/L	28	28	61	tolerated - low confidence	0.06	125	benign	0.124	13001	likely benign	13	20	likely benign	0.019	24	tolerated	0.023	180	neutral	0.179	ENST00000679576.1
rs1405821088	36405633	1:111756007	1:111756007	T	C/T			-	SNP	dbSNP	Frequency~TOPMed~gnomAD		missense variant	P/L	28	28	81	tolerated - low confidence	0.08	6	benign	0.005	13001	likely benign	13	20	likely benign	0.019	24	tolerated	0.023	180	neutral	0.179	ENST00000679724.1
rs1405821088	36405633	1:111756007	1:111756007	T	C/T			-	SNP	dbSNP	Frequency~TOPMed~gnomAD		missense variant~NMD transcript variant	P/L	28	28	71	tolerated - low confidence	0.07	25	benign	0.024	13001	likely benign	13	20	likely benign	0.019	24	tolerated	0.023	180	neutral	0.179	ENST00000680383.1
rs1405821088	36405633	1:111756007	1:111756007	T	C/T			-	SNP	dbSNP	Frequency~TOPMed~gnomAD		missense variant	P/L	28	28	51	tolerated - low confidence	0.05	6	benign	0.005	13001	likely benign	13	20	likely benign	0.019	24	tolerated	0.023	180	neutral	0.179	ENST00000680627.1
rs1405821088	36405633	1:111756007	1:111756007	T	C/T			-	SNP	dbSNP	Frequency~TOPMed~gnomAD		missense variant~NMD transcript variant	P/L	28	28	71	tolerated - low confidence	0.07	50	benign	0.049	13001	likely benign	13	20	likely benign	0.019	24	tolerated	0.023	180	neutral	0.179	ENST00000680936.1
rs1405821088	36405633	1:111756007	1:111756007	T	C/T			-	SNP	dbSNP	Frequency~TOPMed~gnomAD		missense variant~NMD transcript variant	P/L	28	28	61	tolerated - low confidence	0.06	80	benign	0.079	13001	likely benign	13	20	likely benign	0.019	24	tolerated	0.023	180	neutral	0.179	ENST00000681559.1
rs761064156	5860205	1:111756006	1:111756006	A	C/A/T			-	SNP	dbSNP	Frequency~ExAC~TOPMed~gnomAD		missense variant	P/T	28	28	231	tolerated - low confidence	0.23	4	benign	0.003	1	likely benign	0	1	likely benign	0	16	tolerated	0.015	180	neutral	0.179	ENST00000369702.5
rs761064156	5860205	1:111756006	1:111756006	T	C/A/T			-	SNP	dbSNP	Frequency~ExAC~TOPMed~gnomAD		missense variant	P/S	28	28	1001	tolerated - low confidence	1	1	benign	0	1	likely benign	0	4	likely benign	0.003	7	tolerated	0.006	10	neutral	0.009	ENST00000369702.5
rs761064156	5860205	1:111756006	1:111756006	A	C/A/T			-	SNP	dbSNP	Frequency~ExAC~TOPMed~gnomAD		missense variant~NMD transcript variant	P/T	28	28	11	deleterious - low confidence	0.01	4	benign	0.003	1	likely benign	0	1	likely benign	0	16	tolerated	0.015	180	neutral	0.179	ENST00000533164.6
rs761064156	5860205	1:111756006	1:111756006	T	C/A/T			-	SNP	dbSNP	Frequency~ExAC~TOPMed~gnomAD		missense variant~NMD transcript variant	P/S	28	28	921	tolerated - low confidence	0.92	1	benign	0	1	likely benign	0	4	likely benign	0.003	7	tolerated	0.006	10	neutral	0.009	ENST00000533164.6
rs761064156	5860205	1:111756006	1:111756006	A	C/A/T			-	SNP	dbSNP	Frequency~ExAC~TOPMed~gnomAD		missense variant~NMD transcript variant	P/T	28	28	241	tolerated - low confidence	0.24	11	benign	0.01	1	likely benign	0	1	likely benign	0	16	tolerated	0.015	180	neutral	0.179	ENST00000679576.1
rs761064156	5860205	1:111756006	1:111756006	T	C/A/T			-	SNP	dbSNP	Frequency~ExAC~TOPMed~gnomAD		missense variant~NMD transcript variant	P/S	28	28	1001	tolerated - low confidence	1	11	benign	0.01	1	likely benign	0	4	likely benign	0.003	7	tolerated	0.006	10	neutral	0.009	ENST00000679576.1
rs761064156	5860205	1:111756006	1:111756006	A	C/A/T			-	SNP	dbSNP	Frequency~ExAC~TOPMed~gnomAD		missense variant	P/T	28	28	231	tolerated - low confidence	0.23	4	benign	0.003	1	likely benign	0	1	likely benign	0	16	tolerated	0.015	180	neutral	0.179	ENST00000679724.1
rs761064156	5860205	1:111756006	1:111756006	T	C/A/T			-	SNP	dbSNP	Frequency~ExAC~TOPMed~gnomAD		missense variant	P/S	28	28	1001	tolerated - low confidence	1	1	benign	0	1	likely benign	0	4	likely benign	0.003	7	tolerated	0.006	10	neutral	0.009	ENST00000679724.1
rs761064156	5860205	1:111756006	1:111756006	A	C/A/T			-	SNP	dbSNP	Frequency~ExAC~TOPMed~gnomAD		missense variant~NMD transcript variant	P/T	28	28	231	tolerated - low confidence	0.23	1	benign	0	1	likely benign	0	1	likely benign	0	16	tolerated	0.015	180	neutral	0.179	ENST00000680383.1
rs761064156	5860205	1:111756006	1:111756006	T	C/A/T			-	SNP	dbSNP	Frequency~ExAC~TOPMed~gnomAD		missense variant~NMD transcript variant	P/S	28	28	1001	tolerated - low confidence	1	1	benign	0	1	likely benign	0	4	likely benign	0.003	7	tolerated	0.006	10	neutral	0.009	ENST00000680383.1
rs761064156	5860205	1:111756006	1:111756006	A	C/A/T			-	SNP	dbSNP	Frequency~ExAC~TOPMed~gnomAD		missense variant	P/T	28	28	181	tolerated - low confidence	0.18	4	benign	0.003	1	likely benign	0	1	likely benign	0	16	tolerated	0.015	180	neutral	0.179	ENST00000680627.1
rs761064156	5860205	1:111756006	1:111756006	T	C/A/T			-	SNP	dbSNP	Frequency~ExAC~TOPMed~gnomAD		missense variant	P/S	28	28	1001	tolerated - low confidence	1	1	benign	0	1	likely benign	0	4	likely benign	0.003	7	tolerated	0.006	10	neutral	0.009	ENST00000680627.1
rs761064156	5860205	1:111756006	1:111756006	A	C/A/T			-	SNP	dbSNP	Frequency~ExAC~TOPMed~gnomAD		missense variant~NMD transcript variant	P/T	28	28	261	tolerated - low confidence	0.26	4	benign	0.003	1	likely benign	0	1	likely benign	0	16	tolerated	0.015	180	neutral	0.179	ENST00000680936.1
rs761064156	5860205	1:111756006	1:111756006	T	C/A/T			-	SNP	dbSNP	Frequency~ExAC~TOPMed~gnomAD		missense variant~NMD transcript variant	P/S	28	28	1001	tolerated - low confidence	1	4	benign	0.003	1	likely benign	0	4	likely benign	0.003	7	tolerated	0.006	10	neutral	0.009	ENST00000680936.1
rs761064156	5860205	1:111756006	1:111756006	A	C/A/T			-	SNP	dbSNP	Frequency~ExAC~TOPMed~gnomAD		missense variant~NMD transcript variant	P/T	28	28	231	tolerated - low confidence	0.23	4	benign	0.003	1	likely benign	0	1	likely benign	0	16	tolerated	0.015	180	neutral	0.179	ENST00000681559.1
rs761064156	5860205	1:111756006	1:111756006	T	C/A/T			-	SNP	dbSNP	Frequency~ExAC~TOPMed~gnomAD		missense variant~NMD transcript variant	P/S	28	28	1001	tolerated - low confidence	1	4	benign	0.003	1	likely benign	0	4	likely benign	0.003	7	tolerated	0.006	10	neutral	0.009	ENST00000681559.1
rs770706962	20790105	1:111756057	1:111756057	T	G/T			-	SNP	dbSNP	Frequency~ExAC~gnomAD		missense variant	D/Y	28	28	1	deleterious	0	800	possibly damaging	0.799	25001	likely benign	25	350	likely benign	0.349	164	tolerated	0.163	596	medium	0.595	ENST00000680518.1
rs781147177	2340012	1:111756058	1:111756058	G	A/G/T			-	SNP	dbSNP	Frequency~ExAC~TOPMed~gnomAD		missense variant	D/G	28	28	11	deleterious	0.01	663	possibly damaging	0.662	26001	likely benign	26	367	likely benign	0.366	132	tolerated	0.131	596	medium	0.595	ENST00000680518.1
rs781147177	2340012	1:111756058	1:111756058	T	A/G/T			-	SNP	dbSNP	Frequency~ExAC~TOPMed~gnomAD		missense variant	D/V	28	28	1	deleterious	0	461	possibly damaging	0.46	26001	likely benign	26	356	likely benign	0.355	147	tolerated	0.146	596	medium	0.595	ENST00000680518.1
rs767053323	18287216	1:111756010	1:111756010	T	C/T			-	SNP	dbSNP	Frequency~ExAC~TOPMed~gnomAD		missense variant	A/V	29	29	31	deleterious - low confidence	0.03	26	benign	0.025	16001	likely benign	16	57	likely benign	0.056	46	tolerated	0.045	582	medium	0.581	ENST00000369702.5
rs767053323	18287216	1:111756010	1:111756010	T	C/T			-	SNP	dbSNP	Frequency~ExAC~TOPMed~gnomAD		missense variant~NMD transcript variant	A/V	29	29	11	deleterious - low confidence	0.01	26	benign	0.025	16001	likely benign	16	57	likely benign	0.056	46	tolerated	0.045	582	medium	0.581	ENST00000533164.6
rs767053323	18287216	1:111756010	1:111756010	T	C/T			-	SNP	dbSNP	Frequency~ExAC~TOPMed~gnomAD		missense variant~NMD transcript variant	A/V	29	29	11	deleterious - low confidence	0.01	30	benign	0.029	16001	likely benign	16	57	likely benign	0.056	46	tolerated	0.045	582	medium	0.581	ENST00000679576.1
rs767053323	18287216	1:111756010	1:111756010	T	C/T			-	SNP	dbSNP	Frequency~ExAC~TOPMed~gnomAD		missense variant	A/V	29	29	31	deleterious - low confidence	0.03	26	benign	0.025	16001	likely benign	16	57	likely benign	0.056	46	tolerated	0.045	582	medium	0.581	ENST00000679724.1
rs767053323	18287216	1:111756010	1:111756010	T	C/T			-	SNP	dbSNP	Frequency~ExAC~TOPMed~gnomAD		missense variant~NMD transcript variant	A/V	29	29	21	deleterious - low confidence	0.02	158	benign	0.157	16001	likely benign	16	57	likely benign	0.056	46	tolerated	0.045	582	medium	0.581	ENST00000680383.1
rs767053323	18287216	1:111756010	1:111756010	T	C/T			-	SNP	dbSNP	Frequency~ExAC~TOPMed~gnomAD		missense variant	A/V	29	29	31	deleterious - low confidence	0.03	26	benign	0.025	16001	likely benign	16	57	likely benign	0.056	46	tolerated	0.045	582	medium	0.581	ENST00000680627.1
rs767053323	18287216	1:111756010	1:111756010	T	C/T			-	SNP	dbSNP	Frequency~ExAC~TOPMed~gnomAD		missense variant~NMD transcript variant	A/V	29	29	41	deleterious - low confidence	0.04	16	benign	0.015	16001	likely benign	16	57	likely benign	0.056	46	tolerated	0.045	582	medium	0.581	ENST00000680936.1
rs767053323	18287216	1:111756010	1:111756010	T	C/T			-	SNP	dbSNP	Frequency~ExAC~TOPMed~gnomAD		missense variant~NMD transcript variant	A/V	29	29	31	deleterious - low confidence	0.03	15	benign	0.014	16001	likely benign	16	57	likely benign	0.056	46	tolerated	0.045	582	medium	0.581	ENST00000681559.1
rs761336072	6032622	1:111756013	1:111756013	T	C/T			-	SNP	dbSNP	Frequency~gnomAD		missense variant	P/L	30	30	451	tolerated - low confidence	0.45	1	benign	0	5001	likely benign	5	49	likely benign	0.048	23	tolerated	0.022	145	neutral	0.144	ENST00000369702.5
rs761336072	6032622	1:111756013	1:111756013	T	C/T			-	SNP	dbSNP	Frequency~gnomAD		missense variant~NMD transcript variant	P/L	30	30	191	tolerated - low confidence	0.19	1	benign	0	5001	likely benign	5	49	likely benign	0.048	23	tolerated	0.022	145	neutral	0.144	ENST00000533164.6
rs761336072	6032622	1:111756013	1:111756013	T	C/T			-	SNP	dbSNP	Frequency~gnomAD		missense variant~NMD transcript variant	P/L	30	30	291	tolerated - low confidence	0.29	6	benign	0.005	5001	likely benign	5	49	likely benign	0.048	23	tolerated	0.022	145	neutral	0.144	ENST00000679576.1
rs761336072	6032622	1:111756013	1:111756013	T	C/T			-	SNP	dbSNP	Frequency~gnomAD		missense variant	P/L	30	30	451	tolerated - low confidence	0.45	1	benign	0	5001	likely benign	5	49	likely benign	0.048	23	tolerated	0.022	145	neutral	0.144	ENST00000679724.1
rs761336072	6032622	1:111756013	1:111756013	T	C/T			-	SNP	dbSNP	Frequency~gnomAD		missense variant~NMD transcript variant	P/L	30	30	441	tolerated - low confidence	0.44	1	benign	0	5001	likely benign	5	49	likely benign	0.048	23	tolerated	0.022	145	neutral	0.144	ENST00000680383.1
rs761336072	6032622	1:111756013	1:111756013	T	C/T			-	SNP	dbSNP	Frequency~gnomAD		missense variant	P/L	30	30	451	tolerated - low confidence	0.45	1	benign	0	5001	likely benign	5	49	likely benign	0.048	23	tolerated	0.022	145	neutral	0.144	ENST00000680627.1
rs761336072	6032622	1:111756013	1:111756013	T	C/T			-	SNP	dbSNP	Frequency~gnomAD		missense variant~NMD transcript variant	P/L	30	30	401	tolerated - low confidence	0.4	4	benign	0.003	5001	likely benign	5	49	likely benign	0.048	23	tolerated	0.022	145	neutral	0.144	ENST00000680936.1
rs761336072	6032622	1:111756013	1:111756013	T	C/T			-	SNP	dbSNP	Frequency~gnomAD		missense variant~NMD transcript variant	P/L	30	30	401	tolerated - low confidence	0.4	2	benign	0.001	5001	likely benign	5	49	likely benign	0.048	23	tolerated	0.022	145	neutral	0.144	ENST00000681559.1
rs1441536397	41047980	1:111756016	1:111756016	C	A/C/G			-	SNP	dbSNP	Frequency~gnomAD		missense variant	E/A	31	31	71	tolerated - low confidence	0.07	16	benign	0.015	19001	likely benign	19	43	likely benign	0.042	37	tolerated	0.036	529	medium	0.528	ENST00000369702.5
rs1441536397	41047980	1:111756016	1:111756016	G	A/C/G			-	SNP	dbSNP	Frequency~gnomAD		missense variant	E/G	31	31	81	tolerated - low confidence	0.08	1	benign	0	20001	likely benign	20	75	likely benign	0.074	37	tolerated	0.036	529	medium	0.528	ENST00000369702.5
rs1441536397	41047980	1:111756016	1:111756016	C	A/C/G			-	SNP	dbSNP	Frequency~gnomAD		missense variant~NMD transcript variant	E/A	31	31	81	tolerated - low confidence	0.08	16	benign	0.015	19001	likely benign	19	43	likely benign	0.042	37	tolerated	0.036	529	medium	0.528	ENST00000533164.6
rs1441536397	41047980	1:111756016	1:111756016	G	A/C/G			-	SNP	dbSNP	Frequency~gnomAD		missense variant~NMD transcript variant	E/G	31	31	231	tolerated - low confidence	0.23	1	benign	0	20001	likely benign	20	75	likely benign	0.074	37	tolerated	0.036	529	medium	0.528	ENST00000533164.6
rs1441536397	41047980	1:111756016	1:111756016	C	A/C/G			-	SNP	dbSNP	Frequency~gnomAD		missense variant~NMD transcript variant	E/A	31	31	61	tolerated - low confidence	0.06	13	benign	0.012	19001	likely benign	19	43	likely benign	0.042	37	tolerated	0.036	529	medium	0.528	ENST00000679576.1
rs1441536397	41047980	1:111756016	1:111756016	G	A/C/G			-	SNP	dbSNP	Frequency~gnomAD		missense variant~NMD transcript variant	E/G	31	31	141	tolerated - low confidence	0.14	13	benign	0.012	20001	likely benign	20	75	likely benign	0.074	37	tolerated	0.036	529	medium	0.528	ENST00000679576.1
rs1441536397	41047980	1:111756016	1:111756016	C	A/C/G			-	SNP	dbSNP	Frequency~gnomAD		missense variant	E/A	31	31	71	tolerated - low confidence	0.07	16	benign	0.015	19001	likely benign	19	43	likely benign	0.042	37	tolerated	0.036	529	medium	0.528	ENST00000679724.1
rs1441536397	41047980	1:111756016	1:111756016	G	A/C/G			-	SNP	dbSNP	Frequency~gnomAD		missense variant	E/G	31	31	81	tolerated - low confidence	0.08	1	benign	0	20001	likely benign	20	75	likely benign	0.074	37	tolerated	0.036	529	medium	0.528	ENST00000679724.1
rs1441536397	41047980	1:111756016	1:111756016	C	A/C/G			-	SNP	dbSNP	Frequency~gnomAD		missense variant~NMD transcript variant	E/A	31	31	61	tolerated - low confidence	0.06	4	benign	0.003	19001	likely benign	19	43	likely benign	0.042	37	tolerated	0.036	529	medium	0.528	ENST00000680383.1
rs1441536397	41047980	1:111756016	1:111756016	G	A/C/G			-	SNP	dbSNP	Frequency~gnomAD		missense variant~NMD transcript variant	E/G	31	31	81	tolerated - low confidence	0.08	4	benign	0.003	20001	likely benign	20	75	likely benign	0.074	37	tolerated	0.036	529	medium	0.528	ENST00000680383.1
rs1441536397	41047980	1:111756016	1:111756016	C	A/C/G			-	SNP	dbSNP	Frequency~gnomAD		missense variant	E/A	31	31	61	tolerated - low confidence	0.06	16	benign	0.015	19001	likely benign	19	43	likely benign	0.042	37	tolerated	0.036	529	medium	0.528	ENST00000680627.1
rs1441536397	41047980	1:111756016	1:111756016	G	A/C/G			-	SNP	dbSNP	Frequency~gnomAD		missense variant	E/G	31	31	81	tolerated - low confidence	0.08	1	benign	0	20001	likely benign	20	75	likely benign	0.074	37	tolerated	0.036	529	medium	0.528	ENST00000680627.1
rs1441536397	41047980	1:111756016	1:111756016	C	A/C/G			-	SNP	dbSNP	Frequency~gnomAD		missense variant~NMD transcript variant	E/A	31	31	71	tolerated - low confidence	0.07	10	benign	0.009	19001	likely benign	19	43	likely benign	0.042	37	tolerated	0.036	529	medium	0.528	ENST00000680936.1
rs1441536397	41047980	1:111756016	1:111756016	G	A/C/G			-	SNP	dbSNP	Frequency~gnomAD		missense variant~NMD transcript variant	E/G	31	31	101	tolerated - low confidence	0.1	10	benign	0.009	20001	likely benign	20	75	likely benign	0.074	37	tolerated	0.036	529	medium	0.528	ENST00000680936.1
rs1441536397	41047980	1:111756016	1:111756016	C	A/C/G			-	SNP	dbSNP	Frequency~gnomAD		missense variant~NMD transcript variant	E/A	31	31	71	tolerated - low confidence	0.07	4	benign	0.003	19001	likely benign	19	43	likely benign	0.042	37	tolerated	0.036	529	medium	0.528	ENST00000681559.1
rs1441536397	41047980	1:111756016	1:111756016	G	A/C/G			-	SNP	dbSNP	Frequency~gnomAD		missense variant~NMD transcript variant	E/G	31	31	101	tolerated - low confidence	0.1	2	benign	0.001	20001	likely benign	20	75	likely benign	0.074	37	tolerated	0.036	529	medium	0.528	ENST00000681559.1
rs548717080	1098814	1:111756015	1:111756015	A	G/A/C	C	0.0002	< 0.001	SNP	dbSNP	Frequency~1000Genomes~ExAC~TOPMed~gnomAD		missense variant	E/K	31	31	31	deleterious - low confidence	0.03	16	benign	0.015	22001	likely benign	22	60	likely benign	0.059	40	tolerated	0.039	529	medium	0.528	ENST00000369702.5
rs548717080	1098814	1:111756015	1:111756015	C	G/A/C	C	0.0002	< 0.001	SNP	dbSNP	Frequency~1000Genomes~ExAC~TOPMed~gnomAD		missense variant	E/Q	31	31	31	deleterious - low confidence	0.03	2	benign	0.001	20001	likely benign	20	67	likely benign	0.066	30	tolerated	0.029	320	low	0.319	ENST00000369702.5
rs548717080	1098814	1:111756015	1:111756015	A	G/A/C	C	0.0002	< 0.001	SNP	dbSNP	Frequency~1000Genomes~ExAC~TOPMed~gnomAD		missense variant~NMD transcript variant	E/K	31	31	51	tolerated - low confidence	0.05	16	benign	0.015	22001	likely benign	22	60	likely benign	0.059	40	tolerated	0.039	529	medium	0.528	ENST00000533164.6
rs548717080	1098814	1:111756015	1:111756015	C	G/A/C	C	0.0002	< 0.001	SNP	dbSNP	Frequency~1000Genomes~ExAC~TOPMed~gnomAD		missense variant~NMD transcript variant	E/Q	31	31	101	tolerated - low confidence	0.1	2	benign	0.001	20001	likely benign	20	67	likely benign	0.066	30	tolerated	0.029	320	low	0.319	ENST00000533164.6
rs548717080	1098814	1:111756015	1:111756015	A	G/A/C	C	0.0002	< 0.001	SNP	dbSNP	Frequency~1000Genomes~ExAC~TOPMed~gnomAD		missense variant~NMD transcript variant	E/K	31	31	21	deleterious - low confidence	0.02	288	benign	0.287	22001	likely benign	22	60	likely benign	0.059	40	tolerated	0.039	529	medium	0.528	ENST00000679576.1
rs548717080	1098814	1:111756015	1:111756015	C	G/A/C	C	0.0002	< 0.001	SNP	dbSNP	Frequency~1000Genomes~ExAC~TOPMed~gnomAD		missense variant~NMD transcript variant	E/Q	31	31	61	tolerated - low confidence	0.06	714	possibly damaging	0.713	20001	likely benign	20	67	likely benign	0.066	30	tolerated	0.029	320	low	0.319	ENST00000679576.1
rs548717080	1098814	1:111756015	1:111756015	A	G/A/C	C	0.0002	< 0.001	SNP	dbSNP	Frequency~1000Genomes~ExAC~TOPMed~gnomAD		missense variant	E/K	31	31	31	deleterious - low confidence	0.03	16	benign	0.015	22001	likely benign	22	60	likely benign	0.059	40	tolerated	0.039	529	medium	0.528	ENST00000679724.1
rs548717080	1098814	1:111756015	1:111756015	C	G/A/C	C	0.0002	< 0.001	SNP	dbSNP	Frequency~1000Genomes~ExAC~TOPMed~gnomAD		missense variant	E/Q	31	31	31	deleterious - low confidence	0.03	2	benign	0.001	20001	likely benign	20	67	likely benign	0.066	30	tolerated	0.029	320	low	0.319	ENST00000679724.1
rs548717080	1098814	1:111756015	1:111756015	A	G/A/C	C	0.0002	< 0.001	SNP	dbSNP	Frequency~1000Genomes~ExAC~TOPMed~gnomAD		missense variant~NMD transcript variant	E/K	31	31	21	deleterious - low confidence	0.02	117	benign	0.116	22001	likely benign	22	60	likely benign	0.059	40	tolerated	0.039	529	medium	0.528	ENST00000680383.1
rs548717080	1098814	1:111756015	1:111756015	C	G/A/C	C	0.0002	< 0.001	SNP	dbSNP	Frequency~1000Genomes~ExAC~TOPMed~gnomAD		missense variant~NMD transcript variant	E/Q	31	31	31	deleterious - low confidence	0.03	330	benign	0.329	20001	likely benign	20	67	likely benign	0.066	30	tolerated	0.029	320	low	0.319	ENST00000680383.1
rs548717080	1098814	1:111756015	1:111756015	A	G/A/C	C	0.0002	< 0.001	SNP	dbSNP	Frequency~1000Genomes~ExAC~TOPMed~gnomAD		missense variant	E/K	31	31	21	deleterious - low confidence	0.02	16	benign	0.015	22001	likely benign	22	60	likely benign	0.059	40	tolerated	0.039	529	medium	0.528	ENST00000680627.1
rs548717080	1098814	1:111756015	1:111756015	C	G/A/C	C	0.0002	< 0.001	SNP	dbSNP	Frequency~1000Genomes~ExAC~TOPMed~gnomAD		missense variant	E/Q	31	31	31	deleterious - low confidence	0.03	2	benign	0.001	20001	likely benign	20	67	likely benign	0.066	30	tolerated	0.029	320	low	0.319	ENST00000680627.1
rs548717080	1098814	1:111756015	1:111756015	A	G/A/C	C	0.0002	< 0.001	SNP	dbSNP	Frequency~1000Genomes~ExAC~TOPMed~gnomAD		missense variant~NMD transcript variant	E/K	31	31	31	deleterious - low confidence	0.03	168	benign	0.167	22001	likely benign	22	60	likely benign	0.059	40	tolerated	0.039	529	medium	0.528	ENST00000680936.1
rs548717080	1098814	1:111756015	1:111756015	C	G/A/C	C	0.0002	< 0.001	SNP	dbSNP	Frequency~1000Genomes~ExAC~TOPMed~gnomAD		missense variant~NMD transcript variant	E/Q	31	31	31	deleterious - low confidence	0.03	27	benign	0.026	20001	likely benign	20	67	likely benign	0.066	30	tolerated	0.029	320	low	0.319	ENST00000680936.1
rs548717080	1098814	1:111756015	1:111756015	A	G/A/C	C	0.0002	< 0.001	SNP	dbSNP	Frequency~1000Genomes~ExAC~TOPMed~gnomAD		missense variant~NMD transcript variant	E/K	31	31	21	deleterious - low confidence	0.02	76	benign	0.075	22001	likely benign	22	60	likely benign	0.059	40	tolerated	0.039	529	medium	0.528	ENST00000681559.1
rs548717080	1098814	1:111756015	1:111756015	C	G/A/C	C	0.0002	< 0.001	SNP	dbSNP	Frequency~1000Genomes~ExAC~TOPMed~gnomAD		missense variant~NMD transcript variant	E/Q	31	31	31	deleterious - low confidence	0.03	248	benign	0.247	20001	likely benign	20	67	likely benign	0.066	30	tolerated	0.029	320	low	0.319	ENST00000681559.1
rs1264521805	25959125	1:111756070	1:111756070	G	C/G			-	SNP	dbSNP	Frequency~TOPMed		missense variant	P/R	32	32	51	deleterious	0.05	158	benign	0.157	24001	likely benign	24	61	likely benign	0.06	47	tolerated	0.046	596	medium	0.595	ENST00000680518.1
rs1455701900	41880259	1:111756069	1:111756069	T	C/T			-	SNP	dbSNP	Frequency~gnomAD		missense variant	P/S	32	32	391	tolerated	0.39	1	benign	0	19001	likely benign	19	89	likely benign	0.088	35	tolerated	0.034	596	medium	0.595	ENST00000680518.1
rs769569522	20009390	1:111756072	1:111756072	T	C/T			-	SNP	dbSNP	Frequency~ExAC~TOPMed~gnomAD		missense variant	R/W	33	33	21	deleterious	0.02	213	benign	0.212	32001	likely deleterious	32	294	likely benign	0.293	203	tolerated	0.202	596	medium	0.595	ENST00000680518.1
rs779032046	765224	1:111756025	1:111756025	G	C/G			-	SNP	dbSNP	Frequency~ExAC~TOPMed~gnomAD		missense variant	P/R	34	34	11	deleterious - low confidence	0.01	1	benign	0	17001	likely benign	17	56	likely benign	0.055	35	tolerated	0.034	449	low	0.448	ENST00000369702.5
rs779032046	765224	1:111756025	1:111756025	G	C/G			-	SNP	dbSNP	Frequency~ExAC~TOPMed~gnomAD		missense variant~NMD transcript variant	P/R	34	34	11	deleterious - low confidence	0.01	1	benign	0	17001	likely benign	17	56	likely benign	0.055	35	tolerated	0.034	449	low	0.448	ENST00000533164.6
rs779032046	765224	1:111756025	1:111756025	G	C/G			-	SNP	dbSNP	Frequency~ExAC~TOPMed~gnomAD		missense variant~NMD transcript variant	P/R	34	34	1	deleterious - low confidence	0	466	possibly damaging	0.465	17001	likely benign	17	56	likely benign	0.055	35	tolerated	0.034	449	low	0.448	ENST00000679576.1
rs779032046	765224	1:111756025	1:111756025	G	C/G			-	SNP	dbSNP	Frequency~ExAC~TOPMed~gnomAD		missense variant	P/R	34	34	11	deleterious - low confidence	0.01	1	benign	0	17001	likely benign	17	56	likely benign	0.055	35	tolerated	0.034	449	low	0.448	ENST00000679724.1
rs779032046	765224	1:111756025	1:111756025	G	C/G			-	SNP	dbSNP	Frequency~ExAC~TOPMed~gnomAD		missense variant~NMD transcript variant	P/R	34	34	11	deleterious - low confidence	0.01	76	benign	0.075	17001	likely benign	17	56	likely benign	0.055	35	tolerated	0.034	449	low	0.448	ENST00000680383.1
rs779032046	765224	1:111756025	1:111756025	G	C/G			-	SNP	dbSNP	Frequency~ExAC~TOPMed~gnomAD		missense variant	P/R	34	34	11	deleterious - low confidence	0.01	1	benign	0	17001	likely benign	17	56	likely benign	0.055	35	tolerated	0.034	449	low	0.448	ENST00000680627.1
rs779032046	765224	1:111756025	1:111756025	G	C/G			-	SNP	dbSNP	Frequency~ExAC~TOPMed~gnomAD		missense variant~NMD transcript variant	P/R	34	34	11	deleterious - low confidence	0.01	151	benign	0.15	17001	likely benign	17	56	likely benign	0.055	35	tolerated	0.034	449	low	0.448	ENST00000680936.1
rs779032046	765224	1:111756025	1:111756025	G	C/G			-	SNP	dbSNP	Frequency~ExAC~TOPMed~gnomAD		missense variant~NMD transcript variant	P/R	34	34	11	deleterious - low confidence	0.01	149	benign	0.148	17001	likely benign	17	56	likely benign	0.055	35	tolerated	0.034	449	low	0.448	ENST00000681559.1
rs372017454	926345	1:111756079	1:111756079	T	G/T			-	SNP	dbSNP	Frequency~ESP~ExAC~TOPMed~gnomAD		missense variant	R/L	35	35	1	deleterious	0	993	probably damaging	0.992	32001	likely deleterious	32	384	likely benign	0.383	251	tolerated	0.25	596	medium	0.595	ENST00000680518.1
rs527887142	4613266	1:111756078	1:111756078	T	C/T	T	0.000399	< 0.001	SNP	dbSNP	Frequency~1000Genomes~ExAC~gnomAD		missense variant	R/C	35	35	1	deleterious	0	1000	probably damaging	0.999	29001	likely benign	29	365	likely benign	0.364	253	tolerated	0.252	596	medium	0.595	ENST00000680518.1
rs758620133	4376083	1:111756027	1:111756027	A	G/A			-	SNP	dbSNP	Frequency~ExAC~TOPMed~gnomAD		missense variant	G/R	35	35	651	tolerated - low confidence	0.65	1	benign	0	5001	likely benign	5	49	likely benign	0.048	17	tolerated	0.016	225	low	0.224	ENST00000369702.5
rs758620133	4376083	1:111756027	1:111756027	A	G/A			-	SNP	dbSNP	Frequency~ExAC~TOPMed~gnomAD		missense variant~NMD transcript variant	G/R	35	35	931	tolerated - low confidence	0.93	1	benign	0	5001	likely benign	5	49	likely benign	0.048	17	tolerated	0.016	225	low	0.224	ENST00000533164.6
rs758620133	4376083	1:111756027	1:111756027	A	G/A			-	SNP	dbSNP	Frequency~ExAC~TOPMed~gnomAD		missense variant~NMD transcript variant	G/R	35	35	681	tolerated - low confidence	0.68	22	benign	0.021	5001	likely benign	5	49	likely benign	0.048	17	tolerated	0.016	225	low	0.224	ENST00000679576.1
rs758620133	4376083	1:111756027	1:111756027	A	G/A			-	SNP	dbSNP	Frequency~ExAC~TOPMed~gnomAD		missense variant	G/R	35	35	651	tolerated - low confidence	0.65	1	benign	0	5001	likely benign	5	49	likely benign	0.048	17	tolerated	0.016	225	low	0.224	ENST00000679724.1
rs758620133	4376083	1:111756027	1:111756027	A	G/A			-	SNP	dbSNP	Frequency~ExAC~TOPMed~gnomAD		missense variant~NMD transcript variant	G/R	35	35	631	tolerated - low confidence	0.63	4	benign	0.003	5001	likely benign	5	49	likely benign	0.048	17	tolerated	0.016	225	low	0.224	ENST00000680383.1
rs758620133	4376083	1:111756027	1:111756027	A	G/A			-	SNP	dbSNP	Frequency~ExAC~TOPMed~gnomAD		missense variant	G/R	35	35	671	tolerated - low confidence	0.67	1	benign	0	5001	likely benign	5	49	likely benign	0.048	17	tolerated	0.016	225	low	0.224	ENST00000680627.1
rs758620133	4376083	1:111756027	1:111756027	A	G/A			-	SNP	dbSNP	Frequency~ExAC~TOPMed~gnomAD		missense variant~NMD transcript variant	G/R	35	35	631	tolerated - low confidence	0.63	25	benign	0.024	5001	likely benign	5	49	likely benign	0.048	17	tolerated	0.016	225	low	0.224	ENST00000680936.1
rs758620133	4376083	1:111756027	1:111756027	A	G/A			-	SNP	dbSNP	Frequency~ExAC~TOPMed~gnomAD		missense variant~NMD transcript variant	G/R	35	35	601	tolerated - low confidence	0.6	23	benign	0.022	5001	likely benign	5	49	likely benign	0.048	17	tolerated	0.016	225	low	0.224	ENST00000681559.1
rs1176371164	69727038	1:111756030	1:111756030	A	C/A			-	SNP	dbSNP	Frequency~TOPMed~gnomAD		missense variant	P/T	36	36	51	tolerated - low confidence	0.05	38	benign	0.037	11001	likely benign	11	32	likely benign	0.031	28	tolerated	0.027	404	low	0.403	ENST00000369702.5
rs1176371164	69727038	1:111756030	1:111756030	A	C/A			-	SNP	dbSNP	Frequency~TOPMed~gnomAD		missense variant~NMD transcript variant	P/T	36	36	21	deleterious - low confidence	0.02	38	benign	0.037	11001	likely benign	11	32	likely benign	0.031	28	tolerated	0.027	404	low	0.403	ENST00000533164.6
rs1176371164	69727038	1:111756030	1:111756030	A	C/A			-	SNP	dbSNP	Frequency~TOPMed~gnomAD		missense variant~NMD transcript variant	P/T	36	36	21	deleterious - low confidence	0.02	206	benign	0.205	11001	likely benign	11	32	likely benign	0.031	28	tolerated	0.027	404	low	0.403	ENST00000679576.1
rs1176371164	69727038	1:111756030	1:111756030	A	C/A			-	SNP	dbSNP	Frequency~TOPMed~gnomAD		missense variant	P/T	36	36	51	tolerated - low confidence	0.05	38	benign	0.037	11001	likely benign	11	32	likely benign	0.031	28	tolerated	0.027	404	low	0.403	ENST00000679724.1
rs1176371164	69727038	1:111756030	1:111756030	A	C/A			-	SNP	dbSNP	Frequency~TOPMed~gnomAD		missense variant~NMD transcript variant	P/T	36	36	31	deleterious - low confidence	0.03	86	benign	0.085	11001	likely benign	11	32	likely benign	0.031	28	tolerated	0.027	404	low	0.403	ENST00000680383.1
rs1176371164	69727038	1:111756030	1:111756030	A	C/A			-	SNP	dbSNP	Frequency~TOPMed~gnomAD		missense variant	P/T	36	36	51	tolerated - low confidence	0.05	38	benign	0.037	11001	likely benign	11	32	likely benign	0.031	28	tolerated	0.027	404	low	0.403	ENST00000680627.1
rs1176371164	69727038	1:111756030	1:111756030	A	C/A			-	SNP	dbSNP	Frequency~TOPMed~gnomAD		missense variant~NMD transcript variant	P/T	36	36	41	deleterious - low confidence	0.04	118	benign	0.117	11001	likely benign	11	32	likely benign	0.031	28	tolerated	0.027	404	low	0.403	ENST00000680936.1
rs1176371164	69727038	1:111756030	1:111756030	A	C/A			-	SNP	dbSNP	Frequency~TOPMed~gnomAD		missense variant~NMD transcript variant	P/T	36	36	31	deleterious - low confidence	0.03	48	benign	0.047	11001	likely benign	11	32	likely benign	0.031	28	tolerated	0.027	404	low	0.403	ENST00000681559.1
rs1429387077	50492623	1:111756081	1:111756081	G	A/G			-	SNP	dbSNP	Frequency~gnomAD		missense variant	T/A	36	36	1	deleterious	0	452	possibly damaging	0.451	27001	likely benign	27	321	likely benign	0.32	219	tolerated	0.218	596	medium	0.595	ENST00000680518.1
rs1339815636	31113004	1:111756034	1:111756034	A	T/A			-	SNP	dbSNP	Frequency~gnomAD		missense variant	V/E	37	37	81	tolerated - low confidence	0.08	16	benign	0.015	10001	likely benign	10	111	likely benign	0.11	19	tolerated	0.018	541	medium	0.54	ENST00000369702.5
rs1339815636	31113004	1:111756034	1:111756034	A	T/A			-	SNP	dbSNP	Frequency~gnomAD		missense variant~NMD transcript variant	V/E	37	37	51	tolerated - low confidence	0.05	16	benign	0.015	10001	likely benign	10	111	likely benign	0.11	19	tolerated	0.018	541	medium	0.54	ENST00000533164.6
rs1339815636	31113004	1:111756034	1:111756034	A	T/A			-	SNP	dbSNP	Frequency~gnomAD		missense variant~NMD transcript variant	V/E	37	37	21	deleterious - low confidence	0.02	134	benign	0.133	10001	likely benign	10	111	likely benign	0.11	19	tolerated	0.018	541	medium	0.54	ENST00000679576.1
rs1339815636	31113004	1:111756034	1:111756034	A	T/A			-	SNP	dbSNP	Frequency~gnomAD		missense variant	V/E	37	37	81	tolerated - low confidence	0.08	16	benign	0.015	10001	likely benign	10	111	likely benign	0.11	19	tolerated	0.018	541	medium	0.54	ENST00000679724.1
rs1339815636	31113004	1:111756034	1:111756034	A	T/A			-	SNP	dbSNP	Frequency~gnomAD		missense variant~NMD transcript variant	V/E	37	37	31	deleterious - low confidence	0.03	110	benign	0.109	10001	likely benign	10	111	likely benign	0.11	19	tolerated	0.018	541	medium	0.54	ENST00000680383.1
rs1339815636	31113004	1:111756034	1:111756034	A	T/A			-	SNP	dbSNP	Frequency~gnomAD		missense variant	V/E	37	37	81	tolerated - low confidence	0.08	16	benign	0.015	10001	likely benign	10	111	likely benign	0.11	19	tolerated	0.018	541	medium	0.54	ENST00000680627.1
rs1339815636	31113004	1:111756034	1:111756034	A	T/A			-	SNP	dbSNP	Frequency~gnomAD		missense variant~NMD transcript variant	V/E	37	37	41	deleterious - low confidence	0.04	159	benign	0.158	10001	likely benign	10	111	likely benign	0.11	19	tolerated	0.018	541	medium	0.54	ENST00000680936.1
rs1339815636	31113004	1:111756034	1:111756034	A	T/A			-	SNP	dbSNP	Frequency~gnomAD		missense variant~NMD transcript variant	V/E	37	37	41	deleterious - low confidence	0.04	149	benign	0.148	10001	likely benign	10	111	likely benign	0.11	19	tolerated	0.018	541	medium	0.54	ENST00000681559.1
rs768437822	19231229	1:111756085	1:111756085	A	G/A			-	SNP	dbSNP	Frequency~ExAC~gnomAD		missense variant	G/E	37	37	1001	tolerated	1	12	benign	0.011	20001	likely benign	20	163	likely benign	0.162	42	tolerated	0.041	610	medium	0.609	ENST00000680518.1
rs1302470987	34842827	1:111756088	1:111756088	T	A/T			-	SNP	dbSNP	Frequency~gnomAD		missense variant	D/V	38	38	1	deleterious	0	992	probably damaging	0.991	27001	likely benign	27	304	likely benign	0.303	181	tolerated	0.18	596	medium	0.595	ENST00000680518.1
rs777911986	41773	1:111756045	1:111756045	T	C/A/T			-	SNP	dbSNP	Frequency~ExAC~TOPMed~gnomAD		missense variant	R/W	41	41	1	deleterious	0	953	probably damaging	0.952	25001	likely benign	25	225	likely benign	0.224	129	tolerated	0.128	596	medium	0.595	ENST00000369702.5
rs777911986	41773	1:111756045	1:111756045	T	C/A/T			-	SNP	dbSNP	Frequency~ExAC~TOPMed~gnomAD		missense variant~NMD transcript variant	R/W	41	41	1	deleterious	0	966	probably damaging	0.965	25001	likely benign	25	225	likely benign	0.224	129	tolerated	0.128	596	medium	0.595	ENST00000533164.6
rs777911986	41773	1:111756045	1:111756045	T	C/A/T			-	SNP	dbSNP	Frequency~ExAC~TOPMed~gnomAD		missense variant~NMD transcript variant	R/W	41	41	1	deleterious	0	889	possibly damaging	0.888	25001	likely benign	25	225	likely benign	0.224	129	tolerated	0.128	596	medium	0.595	ENST00000679576.1
rs777911986	41773	1:111756045	1:111756045	T	C/A/T			-	SNP	dbSNP	Frequency~ExAC~TOPMed~gnomAD		missense variant	R/W	41	41	1	deleterious	0	953	probably damaging	0.952	25001	likely benign	25	225	likely benign	0.224	129	tolerated	0.128	596	medium	0.595	ENST00000679724.1
rs777911986	41773	1:111756045	1:111756045	T	C/A/T			-	SNP	dbSNP	Frequency~ExAC~TOPMed~gnomAD		missense variant~NMD transcript variant	R/W	41	41	1	deleterious - low confidence	0	976	probably damaging	0.975	25001	likely benign	25	225	likely benign	0.224	129	tolerated	0.128	596	medium	0.595	ENST00000680383.1
rs777911986	41773	1:111756045	1:111756045	T	C/A/T			-	SNP	dbSNP	Frequency~ExAC~TOPMed~gnomAD		missense variant	R/W	41	41	1	deleterious	0	953	probably damaging	0.952	25001	likely benign	25	225	likely benign	0.224	129	tolerated	0.128	596	medium	0.595	ENST00000680627.1
rs777911986	41773	1:111756045	1:111756045	T	C/A/T			-	SNP	dbSNP	Frequency~ExAC~TOPMed~gnomAD		missense variant~NMD transcript variant	R/W	41	41	1	deleterious - low confidence	0	889	possibly damaging	0.888	25001	likely benign	25	225	likely benign	0.224	129	tolerated	0.128	596	medium	0.595	ENST00000680936.1
rs777911986	41773	1:111756045	1:111756045	T	C/A/T			-	SNP	dbSNP	Frequency~ExAC~TOPMed~gnomAD		missense variant~NMD transcript variant	R/W	41	41	1	deleterious - low confidence	0	829	possibly damaging	0.828	25001	likely benign	25	225	likely benign	0.224	129	tolerated	0.128	596	medium	0.595	ENST00000681559.1
rs1432614698	52309795	1:111756099	1:111756099	A	G/A			-	SNP	dbSNP	Frequency~TOPMed~gnomAD		missense variant	A/T	42	42	561	tolerated	0.56	28	benign	0.027	22001	likely benign	22	80	likely benign	0.079	41	tolerated	0.04	596	medium	0.595	ENST00000680518.1
rs562163785	8256882	1:111756049	1:111756049	T	C/T	T	0.0002	< 0.001	SNP	dbSNP	Frequency~1000Genomes~gnomAD		missense variant	T/I	42	42	271	tolerated	0.27	75	benign	0.074	18001	likely benign	18	133	likely benign	0.132	63	tolerated	0.062	596	medium	0.595	ENST00000369702.5
rs562163785	8256882	1:111756049	1:111756049	T	C/T	T	0.0002	< 0.001	SNP	dbSNP	Frequency~1000Genomes~gnomAD		missense variant~NMD transcript variant	T/I	42	42	61	tolerated	0.06	28	benign	0.027	18001	likely benign	18	133	likely benign	0.132	63	tolerated	0.062	596	medium	0.595	ENST00000533164.6
rs562163785	8256882	1:111756049	1:111756049	T	C/T	T	0.0002	< 0.001	SNP	dbSNP	Frequency~1000Genomes~gnomAD		missense variant~NMD transcript variant	T/I	42	42	71	tolerated	0.07	26	benign	0.025	18001	likely benign	18	133	likely benign	0.132	63	tolerated	0.062	596	medium	0.595	ENST00000679576.1
rs562163785	8256882	1:111756049	1:111756049	T	C/T	T	0.0002	< 0.001	SNP	dbSNP	Frequency~1000Genomes~gnomAD		missense variant	T/I	42	42	271	tolerated	0.27	75	benign	0.074	18001	likely benign	18	133	likely benign	0.132	63	tolerated	0.062	596	medium	0.595	ENST00000679724.1
rs562163785	8256882	1:111756049	1:111756049	T	C/T	T	0.0002	< 0.001	SNP	dbSNP	Frequency~1000Genomes~gnomAD		missense variant~NMD transcript variant	T/I	42	42	131	tolerated - low confidence	0.13	13	benign	0.012	18001	likely benign	18	133	likely benign	0.132	63	tolerated	0.062	596	medium	0.595	ENST00000680383.1
rs562163785	8256882	1:111756049	1:111756049	T	C/T	T	0.0002	< 0.001	SNP	dbSNP	Frequency~1000Genomes~gnomAD		missense variant	T/I	42	42	191	tolerated	0.19	75	benign	0.074	18001	likely benign	18	133	likely benign	0.132	63	tolerated	0.062	596	medium	0.595	ENST00000680627.1
rs562163785	8256882	1:111756049	1:111756049	T	C/T	T	0.0002	< 0.001	SNP	dbSNP	Frequency~1000Genomes~gnomAD		missense variant~NMD transcript variant	T/I	42	42	111	tolerated - low confidence	0.11	14	benign	0.013	18001	likely benign	18	133	likely benign	0.132	63	tolerated	0.062	596	medium	0.595	ENST00000680936.1
rs562163785	8256882	1:111756049	1:111756049	T	C/T	T	0.0002	< 0.001	SNP	dbSNP	Frequency~1000Genomes~gnomAD		missense variant~NMD transcript variant	T/I	42	42	111	tolerated - low confidence	0.11	8	benign	0.007	18001	likely benign	18	133	likely benign	0.132	63	tolerated	0.062	596	medium	0.595	ENST00000681559.1
rs1465744873	47633185	1:111756055	1:111756055	C	A/C			-	SNP	dbSNP	Frequency~TOPMed		missense variant	Q/P	44	44	31	deleterious	0.03	27	benign	0.026	23001	likely benign	23	68	likely benign	0.067	34	tolerated	0.033	170	neutral	0.169	ENST00000369702.5
rs1465744873	47633185	1:111756055	1:111756055	C	A/C			-	SNP	dbSNP	Frequency~TOPMed		missense variant~NMD transcript variant	Q/P	44	44	1	deleterious	0	6	benign	0.005	23001	likely benign	23	68	likely benign	0.067	34	tolerated	0.033	170	neutral	0.169	ENST00000533164.6
rs1465744873	47633185	1:111756055	1:111756055	C	A/C			-	SNP	dbSNP	Frequency~TOPMed		missense variant~NMD transcript variant	Q/P	44	44	1	deleterious	0	383	benign	0.382	23001	likely benign	23	68	likely benign	0.067	34	tolerated	0.033	170	neutral	0.169	ENST00000679576.1
rs1465744873	47633185	1:111756055	1:111756055	C	A/C			-	SNP	dbSNP	Frequency~TOPMed		missense variant	Q/P	44	44	31	deleterious	0.03	27	benign	0.026	23001	likely benign	23	68	likely benign	0.067	34	tolerated	0.033	170	neutral	0.169	ENST00000679724.1
rs1465744873	47633185	1:111756055	1:111756055	C	A/C			-	SNP	dbSNP	Frequency~TOPMed		missense variant~NMD transcript variant	Q/P	44	44	1	deleterious	0	213	benign	0.212	23001	likely benign	23	68	likely benign	0.067	34	tolerated	0.033	170	neutral	0.169	ENST00000680383.1
rs1465744873	47633185	1:111756055	1:111756055	C	A/C			-	SNP	dbSNP	Frequency~TOPMed		missense variant	Q/P	44	44	31	deleterious	0.03	27	benign	0.026	23001	likely benign	23	68	likely benign	0.067	34	tolerated	0.033	170	neutral	0.169	ENST00000680627.1
rs1465744873	47633185	1:111756055	1:111756055	C	A/C			-	SNP	dbSNP	Frequency~TOPMed		missense variant~NMD transcript variant	Q/P	44	44	1	deleterious	0	307	benign	0.306	23001	likely benign	23	68	likely benign	0.067	34	tolerated	0.033	170	neutral	0.169	ENST00000680936.1
rs1465744873	47633185	1:111756055	1:111756055	C	A/C			-	SNP	dbSNP	Frequency~TOPMed		missense variant~NMD transcript variant	Q/P	44	44	1	deleterious	0	213	benign	0.212	23001	likely benign	23	68	likely benign	0.067	34	tolerated	0.033	170	neutral	0.169	ENST00000681559.1
rs761190883	5939516	1:111756105	1:111756105	T	C/T			-	SNP	dbSNP	Frequency~ExAC~TOPMed~gnomAD		missense variant	P/S	44	44	921	tolerated	0.92	30	benign	0.029	21001	likely benign	21	46	likely benign	0.045	60	tolerated	0.059	610	medium	0.609	ENST00000680518.1
rs766822597	18131223	1:111756106	1:111756106	T	C/T			-	SNP	dbSNP	Frequency~ExAC~TOPMed~gnomAD		missense variant	P/L	44	44	271	tolerated	0.27	180	benign	0.179	23001	likely benign	23	103	likely benign	0.102	63	tolerated	0.062	610	medium	0.609	ENST00000680518.1
rs1170621263	65708592	1:111756108	1:111756108	C	G/C			-	SNP	dbSNP	Frequency~TOPMed~gnomAD		missense variant	A/P	45	45	191	tolerated	0.19	38	benign	0.037	22001	likely benign	22	82	likely benign	0.081	46	tolerated	0.045	610	medium	0.609	ENST00000680518.1
rs754354759	1689373	1:111756109	1:111756109	G	C/G			-	SNP	dbSNP	Frequency~ExAC~TOPMed~gnomAD		missense variant	A/G	45	45	461	tolerated	0.46	2	benign	0.001	17001	likely benign	17	39	likely benign	0.038	47	tolerated	0.046	610	medium	0.609	ENST00000680518.1
rs770706962	20790105	1:111756057	1:111756057	T	G/T			-	SNP	dbSNP	Frequency~ExAC~gnomAD		missense variant	D/Y	45	45	1	deleterious	0	973	probably damaging	0.972	25001	likely benign	25	350	likely benign	0.349	164	tolerated	0.163	596	medium	0.595	ENST00000369702.5
rs770706962	20790105	1:111756057	1:111756057	T	G/T			-	SNP	dbSNP	Frequency~ExAC~gnomAD		missense variant~NMD transcript variant	D/Y	45	45	1	deleterious	0	943	probably damaging	0.942	25001	likely benign	25	350	likely benign	0.349	164	tolerated	0.163	596	medium	0.595	ENST00000533164.6
rs770706962	20790105	1:111756057	1:111756057	T	G/T			-	SNP	dbSNP	Frequency~ExAC~gnomAD		missense variant~NMD transcript variant	D/Y	45	45	1	deleterious	0	914	probably damaging	0.913	25001	likely benign	25	350	likely benign	0.349	164	tolerated	0.163	596	medium	0.595	ENST00000679576.1
rs770706962	20790105	1:111756057	1:111756057	T	G/T			-	SNP	dbSNP	Frequency~ExAC~gnomAD		missense variant	D/Y	45	45	1	deleterious	0	973	probably damaging	0.972	25001	likely benign	25	350	likely benign	0.349	164	tolerated	0.163	596	medium	0.595	ENST00000679724.1
rs770706962	20790105	1:111756057	1:111756057	T	G/T			-	SNP	dbSNP	Frequency~ExAC~gnomAD		missense variant~NMD transcript variant	D/Y	45	45	1	deleterious	0	855	possibly damaging	0.854	25001	likely benign	25	350	likely benign	0.349	164	tolerated	0.163	596	medium	0.595	ENST00000680383.1
rs770706962	20790105	1:111756057	1:111756057	T	G/T			-	SNP	dbSNP	Frequency~ExAC~gnomAD		missense variant	D/Y	45	45	1	deleterious	0	973	probably damaging	0.972	25001	likely benign	25	350	likely benign	0.349	164	tolerated	0.163	596	medium	0.595	ENST00000680627.1
rs770706962	20790105	1:111756057	1:111756057	T	G/T			-	SNP	dbSNP	Frequency~ExAC~gnomAD		missense variant~NMD transcript variant	D/Y	45	45	1	deleterious	0	914	probably damaging	0.913	25001	likely benign	25	350	likely benign	0.349	164	tolerated	0.163	596	medium	0.595	ENST00000680936.1
rs770706962	20790105	1:111756057	1:111756057	T	G/T			-	SNP	dbSNP	Frequency~ExAC~gnomAD		missense variant~NMD transcript variant	D/Y	45	45	1	deleterious	0	810	possibly damaging	0.809	25001	likely benign	25	350	likely benign	0.349	164	tolerated	0.163	596	medium	0.595	ENST00000681559.1
rs781147177	2340012	1:111756058	1:111756058	G	A/G/T			-	SNP	dbSNP	Frequency~ExAC~TOPMed~gnomAD		missense variant	D/G	45	45	11	deleterious	0.01	878	possibly damaging	0.877	26001	likely benign	26	367	likely benign	0.366	132	tolerated	0.131	596	medium	0.595	ENST00000369702.5
rs781147177	2340012	1:111756058	1:111756058	T	A/G/T			-	SNP	dbSNP	Frequency~ExAC~TOPMed~gnomAD		missense variant	D/V	45	45	1	deleterious	0	964	probably damaging	0.963	26001	likely benign	26	356	likely benign	0.355	147	tolerated	0.146	596	medium	0.595	ENST00000369702.5
rs781147177	2340012	1:111756058	1:111756058	G	A/G/T			-	SNP	dbSNP	Frequency~ExAC~TOPMed~gnomAD		missense variant~NMD transcript variant	D/G	45	45	11	deleterious	0.01	702	possibly damaging	0.701	26001	likely benign	26	367	likely benign	0.366	132	tolerated	0.131	596	medium	0.595	ENST00000533164.6
rs781147177	2340012	1:111756058	1:111756058	T	A/G/T			-	SNP	dbSNP	Frequency~ExAC~TOPMed~gnomAD		missense variant~NMD transcript variant	D/V	45	45	1	deleterious	0	924	probably damaging	0.923	26001	likely benign	26	356	likely benign	0.355	147	tolerated	0.146	596	medium	0.595	ENST00000533164.6
rs781147177	2340012	1:111756058	1:111756058	G	A/G/T			-	SNP	dbSNP	Frequency~ExAC~TOPMed~gnomAD		missense variant~NMD transcript variant	D/G	45	45	11	deleterious	0.01	787	possibly damaging	0.786	26001	likely benign	26	367	likely benign	0.366	132	tolerated	0.131	596	medium	0.595	ENST00000679576.1
rs781147177	2340012	1:111756058	1:111756058	T	A/G/T			-	SNP	dbSNP	Frequency~ExAC~TOPMed~gnomAD		missense variant~NMD transcript variant	D/V	45	45	1	deleterious	0	615	possibly damaging	0.614	26001	likely benign	26	356	likely benign	0.355	147	tolerated	0.146	596	medium	0.595	ENST00000679576.1
rs781147177	2340012	1:111756058	1:111756058	G	A/G/T			-	SNP	dbSNP	Frequency~ExAC~TOPMed~gnomAD		missense variant	D/G	45	45	11	deleterious	0.01	878	possibly damaging	0.877	26001	likely benign	26	367	likely benign	0.366	132	tolerated	0.131	596	medium	0.595	ENST00000679724.1
rs781147177	2340012	1:111756058	1:111756058	T	A/G/T			-	SNP	dbSNP	Frequency~ExAC~TOPMed~gnomAD		missense variant	D/V	45	45	1	deleterious	0	964	probably damaging	0.963	26001	likely benign	26	356	likely benign	0.355	147	tolerated	0.146	596	medium	0.595	ENST00000679724.1
rs781147177	2340012	1:111756058	1:111756058	G	A/G/T			-	SNP	dbSNP	Frequency~ExAC~TOPMed~gnomAD		missense variant~NMD transcript variant	D/G	45	45	11	deleterious	0.01	638	possibly damaging	0.637	26001	likely benign	26	367	likely benign	0.366	132	tolerated	0.131	596	medium	0.595	ENST00000680383.1
rs781147177	2340012	1:111756058	1:111756058	T	A/G/T			-	SNP	dbSNP	Frequency~ExAC~TOPMed~gnomAD		missense variant~NMD transcript variant	D/V	45	45	1	deleterious	0	427	benign	0.426	26001	likely benign	26	356	likely benign	0.355	147	tolerated	0.146	596	medium	0.595	ENST00000680383.1
rs781147177	2340012	1:111756058	1:111756058	G	A/G/T			-	SNP	dbSNP	Frequency~ExAC~TOPMed~gnomAD		missense variant	D/G	45	45	11	deleterious	0.01	878	possibly damaging	0.877	26001	likely benign	26	367	likely benign	0.366	132	tolerated	0.131	596	medium	0.595	ENST00000680627.1
rs781147177	2340012	1:111756058	1:111756058	T	A/G/T			-	SNP	dbSNP	Frequency~ExAC~TOPMed~gnomAD		missense variant	D/V	45	45	1	deleterious	0	964	probably damaging	0.963	26001	likely benign	26	356	likely benign	0.355	147	tolerated	0.146	596	medium	0.595	ENST00000680627.1
rs781147177	2340012	1:111756058	1:111756058	G	A/G/T			-	SNP	dbSNP	Frequency~ExAC~TOPMed~gnomAD		missense variant~NMD transcript variant	D/G	45	45	11	deleterious	0.01	691	possibly damaging	0.69	26001	likely benign	26	367	likely benign	0.366	132	tolerated	0.131	596	medium	0.595	ENST00000680936.1
rs781147177	2340012	1:111756058	1:111756058	T	A/G/T			-	SNP	dbSNP	Frequency~ExAC~TOPMed~gnomAD		missense variant~NMD transcript variant	D/V	45	45	1	deleterious	0	382	benign	0.381	26001	likely benign	26	356	likely benign	0.355	147	tolerated	0.146	596	medium	0.595	ENST00000680936.1
rs781147177	2340012	1:111756058	1:111756058	G	A/G/T			-	SNP	dbSNP	Frequency~ExAC~TOPMed~gnomAD		missense variant~NMD transcript variant	D/G	45	45	11	deleterious	0.01	560	possibly damaging	0.559	26001	likely benign	26	367	likely benign	0.366	132	tolerated	0.131	596	medium	0.595	ENST00000681559.1
rs781147177	2340012	1:111756058	1:111756058	T	A/G/T			-	SNP	dbSNP	Frequency~ExAC~TOPMed~gnomAD		missense variant~NMD transcript variant	D/V	45	45	1	deleterious	0	350	benign	0.349	26001	likely benign	26	356	likely benign	0.355	147	tolerated	0.146	596	medium	0.595	ENST00000681559.1
rs765592806	17313802	1:111756114	1:111756114	C	T/C			-	SNP	dbSNP	Frequency~ExAC~gnomAD		missense variant	F/L	47	47	1	deleterious	0	1001	probably damaging	1	25001	likely benign	25	476	likely benign	0.475	200	tolerated	0.199	610	medium	0.609	ENST00000680518.1
rs1264521805	25959125	1:111756070	1:111756070	G	C/G			-	SNP	dbSNP	Frequency~TOPMed		missense variant	P/R	49	49	21	deleterious	0.02	380	benign	0.379	24001	likely benign	24	61	likely benign	0.06	47	tolerated	0.046	596	medium	0.595	ENST00000369702.5
rs1264521805	25959125	1:111756070	1:111756070	G	C/G			-	SNP	dbSNP	Frequency~TOPMed		missense variant~NMD transcript variant	P/R	49	49	11	deleterious	0.01	410	benign	0.409	24001	likely benign	24	61	likely benign	0.06	47	tolerated	0.046	596	medium	0.595	ENST00000533164.6
rs1264521805	25959125	1:111756070	1:111756070	G	C/G			-	SNP	dbSNP	Frequency~TOPMed		missense variant~NMD transcript variant	P/R	49	49	31	deleterious	0.03	534	possibly damaging	0.533	24001	likely benign	24	61	likely benign	0.06	47	tolerated	0.046	596	medium	0.595	ENST00000679576.1
rs1264521805	25959125	1:111756070	1:111756070	G	C/G			-	SNP	dbSNP	Frequency~TOPMed		missense variant	P/R	49	49	21	deleterious	0.02	380	benign	0.379	24001	likely benign	24	61	likely benign	0.06	47	tolerated	0.046	596	medium	0.595	ENST00000679724.1
rs1264521805	25959125	1:111756070	1:111756070	G	C/G			-	SNP	dbSNP	Frequency~TOPMed		missense variant~NMD transcript variant	P/R	49	49	21	deleterious	0.02	208	benign	0.207	24001	likely benign	24	61	likely benign	0.06	47	tolerated	0.046	596	medium	0.595	ENST00000680383.1
rs1264521805	25959125	1:111756070	1:111756070	G	C/G			-	SNP	dbSNP	Frequency~TOPMed		missense variant	P/R	49	49	21	deleterious	0.02	380	benign	0.379	24001	likely benign	24	61	likely benign	0.06	47	tolerated	0.046	596	medium	0.595	ENST00000680627.1
rs1264521805	25959125	1:111756070	1:111756070	G	C/G			-	SNP	dbSNP	Frequency~TOPMed		missense variant~NMD transcript variant	P/R	49	49	41	deleterious	0.04	415	benign	0.414	24001	likely benign	24	61	likely benign	0.06	47	tolerated	0.046	596	medium	0.595	ENST00000680936.1
rs1264521805	25959125	1:111756070	1:111756070	G	C/G			-	SNP	dbSNP	Frequency~TOPMed		missense variant~NMD transcript variant	P/R	49	49	41	deleterious	0.04	301	benign	0.3	24001	likely benign	24	61	likely benign	0.06	47	tolerated	0.046	596	medium	0.595	ENST00000681559.1
rs1455701900	41880259	1:111756069	1:111756069	T	C/T			-	SNP	dbSNP	Frequency~gnomAD		missense variant	P/S	49	49	201	tolerated	0.2	8	benign	0.007	19001	likely benign	19	89	likely benign	0.088	35	tolerated	0.034	596	medium	0.595	ENST00000369702.5
rs1455701900	41880259	1:111756069	1:111756069	T	C/T			-	SNP	dbSNP	Frequency~gnomAD		missense variant~NMD transcript variant	P/S	49	49	51	tolerated	0.05	12	benign	0.011	19001	likely benign	19	89	likely benign	0.088	35	tolerated	0.034	596	medium	0.595	ENST00000533164.6
rs1455701900	41880259	1:111756069	1:111756069	T	C/T			-	SNP	dbSNP	Frequency~gnomAD		missense variant~NMD transcript variant	P/S	49	49	111	tolerated	0.11	14	benign	0.013	19001	likely benign	19	89	likely benign	0.088	35	tolerated	0.034	596	medium	0.595	ENST00000679576.1
rs1455701900	41880259	1:111756069	1:111756069	T	C/T			-	SNP	dbSNP	Frequency~gnomAD		missense variant	P/S	49	49	201	tolerated	0.2	8	benign	0.007	19001	likely benign	19	89	likely benign	0.088	35	tolerated	0.034	596	medium	0.595	ENST00000679724.1
rs1455701900	41880259	1:111756069	1:111756069	T	C/T			-	SNP	dbSNP	Frequency~gnomAD		missense variant~NMD transcript variant	P/S	49	49	221	tolerated	0.22	6	benign	0.005	19001	likely benign	19	89	likely benign	0.088	35	tolerated	0.034	596	medium	0.595	ENST00000680383.1
rs1455701900	41880259	1:111756069	1:111756069	T	C/T			-	SNP	dbSNP	Frequency~gnomAD		missense variant	P/S	49	49	201	tolerated	0.2	8	benign	0.007	19001	likely benign	19	89	likely benign	0.088	35	tolerated	0.034	596	medium	0.595	ENST00000680627.1
rs1455701900	41880259	1:111756069	1:111756069	T	C/T			-	SNP	dbSNP	Frequency~gnomAD		missense variant~NMD transcript variant	P/S	49	49	241	tolerated	0.24	8	benign	0.007	19001	likely benign	19	89	likely benign	0.088	35	tolerated	0.034	596	medium	0.595	ENST00000680936.1
rs1455701900	41880259	1:111756069	1:111756069	T	C/T			-	SNP	dbSNP	Frequency~gnomAD		missense variant~NMD transcript variant	P/S	49	49	191	tolerated	0.19	8	benign	0.007	19001	likely benign	19	89	likely benign	0.088	35	tolerated	0.034	596	medium	0.595	ENST00000681559.1
rs752831420	711573	1:111756121	1:111756121	T	C/G/T			-	SNP	dbSNP	Frequency~ExAC~gnomAD		missense variant	S/L	49	49	31	deleterious	0.03	237	benign	0.236	31001	likely deleterious	31	292	likely benign	0.291	205	tolerated	0.204	610	medium	0.609	ENST00000680518.1
rs769569522	20009390	1:111756072	1:111756072	T	C/T			-	SNP	dbSNP	Frequency~ExAC~TOPMed~gnomAD		missense variant	R/W	50	50	31	deleterious	0.03	999	probably damaging	0.998	32001	likely deleterious	32	294	likely benign	0.293	203	tolerated	0.202	596	medium	0.595	ENST00000369702.5
rs769569522	20009390	1:111756072	1:111756072	T	C/T			-	SNP	dbSNP	Frequency~ExAC~TOPMed~gnomAD		missense variant~NMD transcript variant	R/W	50	50	1	deleterious	0	978	probably damaging	0.977	32001	likely deleterious	32	294	likely benign	0.293	203	tolerated	0.202	596	medium	0.595	ENST00000533164.6
rs769569522	20009390	1:111756072	1:111756072	T	C/T			-	SNP	dbSNP	Frequency~ExAC~TOPMed~gnomAD		missense variant~NMD transcript variant	R/W	50	50	21	deleterious	0.02	638	possibly damaging	0.637	32001	likely deleterious	32	294	likely benign	0.293	203	tolerated	0.202	596	medium	0.595	ENST00000679576.1
rs769569522	20009390	1:111756072	1:111756072	T	C/T			-	SNP	dbSNP	Frequency~ExAC~TOPMed~gnomAD		missense variant	R/W	50	50	31	deleterious	0.03	999	probably damaging	0.998	32001	likely deleterious	32	294	likely benign	0.293	203	tolerated	0.202	596	medium	0.595	ENST00000679724.1
rs769569522	20009390	1:111756072	1:111756072	T	C/T			-	SNP	dbSNP	Frequency~ExAC~TOPMed~gnomAD		missense variant~NMD transcript variant	R/W	50	50	21	deleterious	0.02	224	benign	0.223	32001	likely deleterious	32	294	likely benign	0.293	203	tolerated	0.202	596	medium	0.595	ENST00000680383.1
rs769569522	20009390	1:111756072	1:111756072	T	C/T			-	SNP	dbSNP	Frequency~ExAC~TOPMed~gnomAD		missense variant	R/W	50	50	31	deleterious	0.03	999	probably damaging	0.998	32001	likely deleterious	32	294	likely benign	0.293	203	tolerated	0.202	596	medium	0.595	ENST00000680627.1
rs769569522	20009390	1:111756072	1:111756072	T	C/T			-	SNP	dbSNP	Frequency~ExAC~TOPMed~gnomAD		missense variant~NMD transcript variant	R/W	50	50	21	deleterious	0.02	345	benign	0.344	32001	likely deleterious	32	294	likely benign	0.293	203	tolerated	0.202	596	medium	0.595	ENST00000680936.1
rs769569522	20009390	1:111756072	1:111756072	T	C/T			-	SNP	dbSNP	Frequency~ExAC~TOPMed~gnomAD		missense variant~NMD transcript variant	R/W	50	50	21	deleterious	0.02	345	benign	0.344	32001	likely deleterious	32	294	likely benign	0.293	203	tolerated	0.202	596	medium	0.595	ENST00000681559.1
rs1449032468	45713816	1:111756127	1:111756127	C	T/C			-	SNP	dbSNP	Frequency~gnomAD		missense variant	L/P	51	51	51	tolerated	0.05	35	benign	0.034	28001	likely benign	28	158	likely benign	0.157	59	tolerated	0.058	596	medium	0.595	ENST00000680518.1
rs372017454	926345	1:111756079	1:111756079	T	G/T			-	SNP	dbSNP	Frequency~ESP~ExAC~TOPMed~gnomAD		missense variant	R/L	52	52	1	deleterious	0	1000	probably damaging	0.999	32001	likely deleterious	32	384	likely benign	0.383	251	tolerated	0.25	596	medium	0.595	ENST00000369702.5
rs372017454	926345	1:111756079	1:111756079	T	G/T			-	SNP	dbSNP	Frequency~ESP~ExAC~TOPMed~gnomAD		missense variant~NMD transcript variant	R/L	52	52	1	deleterious	0	998	probably damaging	0.997	32001	likely deleterious	32	384	likely benign	0.383	251	tolerated	0.25	596	medium	0.595	ENST00000533164.6
rs372017454	926345	1:111756079	1:111756079	T	G/T			-	SNP	dbSNP	Frequency~ESP~ExAC~TOPMed~gnomAD		missense variant~NMD transcript variant	R/L	52	52	1	deleterious	0	997	probably damaging	0.996	32001	likely deleterious	32	384	likely benign	0.383	251	tolerated	0.25	596	medium	0.595	ENST00000679576.1
rs372017454	926345	1:111756079	1:111756079	T	G/T			-	SNP	dbSNP	Frequency~ESP~ExAC~TOPMed~gnomAD		missense variant	R/L	52	52	1	deleterious	0	1000	probably damaging	0.999	32001	likely deleterious	32	384	likely benign	0.383	251	tolerated	0.25	596	medium	0.595	ENST00000679724.1
rs372017454	926345	1:111756079	1:111756079	T	G/T			-	SNP	dbSNP	Frequency~ESP~ExAC~TOPMed~gnomAD		missense variant~NMD transcript variant	R/L	52	52	1	deleterious	0	933	probably damaging	0.932	32001	likely deleterious	32	384	likely benign	0.383	251	tolerated	0.25	596	medium	0.595	ENST00000680383.1
rs372017454	926345	1:111756079	1:111756079	T	G/T			-	SNP	dbSNP	Frequency~ESP~ExAC~TOPMed~gnomAD		missense variant	R/L	52	52	1	deleterious	0	1000	probably damaging	0.999	32001	likely deleterious	32	384	likely benign	0.383	251	tolerated	0.25	596	medium	0.595	ENST00000680627.1
rs372017454	926345	1:111756079	1:111756079	T	G/T			-	SNP	dbSNP	Frequency~ESP~ExAC~TOPMed~gnomAD		missense variant~NMD transcript variant	R/L	52	52	1	deleterious	0	961	probably damaging	0.96	32001	likely deleterious	32	384	likely benign	0.383	251	tolerated	0.25	596	medium	0.595	ENST00000680936.1
rs372017454	926345	1:111756079	1:111756079	T	G/T			-	SNP	dbSNP	Frequency~ESP~ExAC~TOPMed~gnomAD		missense variant~NMD transcript variant	R/L	52	52	1	deleterious	0	890	possibly damaging	0.889	32001	likely deleterious	32	384	likely benign	0.383	251	tolerated	0.25	596	medium	0.595	ENST00000681559.1
rs527887142	4613266	1:111756078	1:111756078	T	C/T	T	0.000399	< 0.001	SNP	dbSNP	Frequency~1000Genomes~ExAC~gnomAD		missense variant	R/C	52	52	1	deleterious	0	1001	probably damaging	1	29001	likely benign	29	365	likely benign	0.364	253	tolerated	0.252	596	medium	0.595	ENST00000369702.5
rs527887142	4613266	1:111756078	1:111756078	T	C/T	T	0.000399	< 0.001	SNP	dbSNP	Frequency~1000Genomes~ExAC~gnomAD		missense variant~NMD transcript variant	R/C	52	52	1	deleterious	0	1000	probably damaging	0.999	29001	likely benign	29	365	likely benign	0.364	253	tolerated	0.252	596	medium	0.595	ENST00000533164.6
rs527887142	4613266	1:111756078	1:111756078	T	C/T	T	0.000399	< 0.001	SNP	dbSNP	Frequency~1000Genomes~ExAC~gnomAD		missense variant~NMD transcript variant	R/C	52	52	1	deleterious	0	1000	probably damaging	0.999	29001	likely benign	29	365	likely benign	0.364	253	tolerated	0.252	596	medium	0.595	ENST00000679576.1
rs527887142	4613266	1:111756078	1:111756078	T	C/T	T	0.000399	< 0.001	SNP	dbSNP	Frequency~1000Genomes~ExAC~gnomAD		missense variant	R/C	52	52	1	deleterious	0	1001	probably damaging	1	29001	likely benign	29	365	likely benign	0.364	253	tolerated	0.252	596	medium	0.595	ENST00000679724.1
rs527887142	4613266	1:111756078	1:111756078	T	C/T	T	0.000399	< 0.001	SNP	dbSNP	Frequency~1000Genomes~ExAC~gnomAD		missense variant~NMD transcript variant	R/C	52	52	1	deleterious	0	999	probably damaging	0.998	29001	likely benign	29	365	likely benign	0.364	253	tolerated	0.252	596	medium	0.595	ENST00000680383.1
rs527887142	4613266	1:111756078	1:111756078	T	C/T	T	0.000399	< 0.001	SNP	dbSNP	Frequency~1000Genomes~ExAC~gnomAD		missense variant	R/C	52	52	1	deleterious	0	1001	probably damaging	1	29001	likely benign	29	365	likely benign	0.364	253	tolerated	0.252	596	medium	0.595	ENST00000680627.1
rs527887142	4613266	1:111756078	1:111756078	T	C/T	T	0.000399	< 0.001	SNP	dbSNP	Frequency~1000Genomes~ExAC~gnomAD		missense variant~NMD transcript variant	R/C	52	52	1	deleterious	0	1000	probably damaging	0.999	29001	likely benign	29	365	likely benign	0.364	253	tolerated	0.252	596	medium	0.595	ENST00000680936.1
rs527887142	4613266	1:111756078	1:111756078	T	C/T	T	0.000399	< 0.001	SNP	dbSNP	Frequency~1000Genomes~ExAC~gnomAD		missense variant~NMD transcript variant	R/C	52	52	1	deleterious	0	997	probably damaging	0.996	29001	likely benign	29	365	likely benign	0.364	253	tolerated	0.252	596	medium	0.595	ENST00000681559.1
rs758457182	4277193	1:111756129	1:111756129	T	C/T			-	SNP	dbSNP	Frequency~ExAC~gnomAD		missense variant	L/F	52	52	81	tolerated	0.08	682	possibly damaging	0.681	24001	likely benign	24	179	likely benign	0.178	134	tolerated	0.133	596	medium	0.595	ENST00000680518.1
rs1429387077	50492623	1:111756081	1:111756081	G	A/G			-	SNP	dbSNP	Frequency~gnomAD		missense variant	T/A	53	53	1	deleterious	0	975	probably damaging	0.974	27001	likely benign	27	321	likely benign	0.32	219	tolerated	0.218	596	medium	0.595	ENST00000369702.5
rs1429387077	50492623	1:111756081	1:111756081	G	A/G			-	SNP	dbSNP	Frequency~gnomAD		missense variant~NMD transcript variant	T/A	53	53	1	deleterious	0	889	possibly damaging	0.888	27001	likely benign	27	321	likely benign	0.32	219	tolerated	0.218	596	medium	0.595	ENST00000533164.6
rs1429387077	50492623	1:111756081	1:111756081	G	A/G			-	SNP	dbSNP	Frequency~gnomAD		missense variant~NMD transcript variant	T/A	53	53	1	deleterious	0	690	possibly damaging	0.689	27001	likely benign	27	321	likely benign	0.32	219	tolerated	0.218	596	medium	0.595	ENST00000679576.1
rs1429387077	50492623	1:111756081	1:111756081	G	A/G			-	SNP	dbSNP	Frequency~gnomAD		missense variant	T/A	53	53	1	deleterious	0	975	probably damaging	0.974	27001	likely benign	27	321	likely benign	0.32	219	tolerated	0.218	596	medium	0.595	ENST00000679724.1
rs1429387077	50492623	1:111756081	1:111756081	G	A/G			-	SNP	dbSNP	Frequency~gnomAD		missense variant~NMD transcript variant	T/A	53	53	1	deleterious	0	404	benign	0.403	27001	likely benign	27	321	likely benign	0.32	219	tolerated	0.218	596	medium	0.595	ENST00000680383.1
rs1429387077	50492623	1:111756081	1:111756081	G	A/G			-	SNP	dbSNP	Frequency~gnomAD		missense variant	T/A	53	53	1	deleterious	0	975	probably damaging	0.974	27001	likely benign	27	321	likely benign	0.32	219	tolerated	0.218	596	medium	0.595	ENST00000680627.1
rs1429387077	50492623	1:111756081	1:111756081	G	A/G			-	SNP	dbSNP	Frequency~gnomAD		missense variant~NMD transcript variant	T/A	53	53	1	deleterious	0	528	possibly damaging	0.527	27001	likely benign	27	321	likely benign	0.32	219	tolerated	0.218	596	medium	0.595	ENST00000680936.1
rs1429387077	50492623	1:111756081	1:111756081	G	A/G			-	SNP	dbSNP	Frequency~gnomAD		missense variant~NMD transcript variant	T/A	53	53	1	deleterious	0	404	benign	0.403	27001	likely benign	27	321	likely benign	0.32	219	tolerated	0.218	596	medium	0.595	ENST00000681559.1
rs201171255	37860578	1:111756133	1:111756133	T	C/T			-	SNP	dbSNP	Frequency~ExAC~TOPMed~gnomAD		missense variant	S/L	53	53	1	deleterious	0	574	possibly damaging	0.573	31001	likely deleterious	31	365	likely benign	0.364	231	tolerated	0.23	610	medium	0.609	ENST00000680518.1
rs768437822	19231229	1:111756085	1:111756085	A	G/A			-	SNP	dbSNP	Frequency~ExAC~gnomAD		missense variant	G/E	54	54	1001	tolerated	1	12	benign	0.011	20001	likely benign	20	163	likely benign	0.162	42	tolerated	0.041	610	medium	0.609	ENST00000369702.5
rs768437822	19231229	1:111756085	1:111756085	A	G/A			-	SNP	dbSNP	Frequency~ExAC~gnomAD		missense variant~NMD transcript variant	G/E	54	54	1001	tolerated	1	7	benign	0.006	20001	likely benign	20	163	likely benign	0.162	42	tolerated	0.041	610	medium	0.609	ENST00000533164.6
rs768437822	19231229	1:111756085	1:111756085	A	G/A			-	SNP	dbSNP	Frequency~ExAC~gnomAD		missense variant~NMD transcript variant	G/E	54	54	1001	tolerated	1	20	benign	0.019	20001	likely benign	20	163	likely benign	0.162	42	tolerated	0.041	610	medium	0.609	ENST00000679576.1
rs768437822	19231229	1:111756085	1:111756085	A	G/A			-	SNP	dbSNP	Frequency~ExAC~gnomAD		missense variant	G/E	54	54	1001	tolerated	1	12	benign	0.011	20001	likely benign	20	163	likely benign	0.162	42	tolerated	0.041	610	medium	0.609	ENST00000679724.1
rs768437822	19231229	1:111756085	1:111756085	A	G/A			-	SNP	dbSNP	Frequency~ExAC~gnomAD		missense variant~NMD transcript variant	G/E	54	54	1001	tolerated	1	4	benign	0.003	20001	likely benign	20	163	likely benign	0.162	42	tolerated	0.041	610	medium	0.609	ENST00000680383.1
rs768437822	19231229	1:111756085	1:111756085	A	G/A			-	SNP	dbSNP	Frequency~ExAC~gnomAD		missense variant	G/E	54	54	1001	tolerated	1	12	benign	0.011	20001	likely benign	20	163	likely benign	0.162	42	tolerated	0.041	610	medium	0.609	ENST00000680627.1
rs768437822	19231229	1:111756085	1:111756085	A	G/A			-	SNP	dbSNP	Frequency~ExAC~gnomAD		missense variant~NMD transcript variant	G/E	54	54	1001	tolerated	1	7	benign	0.006	20001	likely benign	20	163	likely benign	0.162	42	tolerated	0.041	610	medium	0.609	ENST00000680936.1
rs768437822	19231229	1:111756085	1:111756085	A	G/A			-	SNP	dbSNP	Frequency~ExAC~gnomAD		missense variant~NMD transcript variant	G/E	54	54	1001	tolerated	1	4	benign	0.003	20001	likely benign	20	163	likely benign	0.162	42	tolerated	0.041	610	medium	0.609	ENST00000681559.1
rs1302470987	34842827	1:111756088	1:111756088	T	A/T			-	SNP	dbSNP	Frequency~gnomAD		missense variant	D/V	55	55	1	deleterious	0	962	probably damaging	0.961	27001	likely benign	27	304	likely benign	0.303	181	tolerated	0.18	596	medium	0.595	ENST00000369702.5
rs1302470987	34842827	1:111756088	1:111756088	T	A/T			-	SNP	dbSNP	Frequency~gnomAD		missense variant~NMD transcript variant	D/V	55	55	1	deleterious	0	995	probably damaging	0.994	27001	likely benign	27	304	likely benign	0.303	181	tolerated	0.18	596	medium	0.595	ENST00000533164.6
rs1302470987	34842827	1:111756088	1:111756088	T	A/T			-	SNP	dbSNP	Frequency~gnomAD		missense variant~NMD transcript variant	D/V	55	55	1	deleterious	0	997	probably damaging	0.996	27001	likely benign	27	304	likely benign	0.303	181	tolerated	0.18	596	medium	0.595	ENST00000679576.1
rs1302470987	34842827	1:111756088	1:111756088	T	A/T			-	SNP	dbSNP	Frequency~gnomAD		missense variant	D/V	55	55	1	deleterious	0	962	probably damaging	0.961	27001	likely benign	27	304	likely benign	0.303	181	tolerated	0.18	596	medium	0.595	ENST00000679724.1
rs1302470987	34842827	1:111756088	1:111756088	T	A/T			-	SNP	dbSNP	Frequency~gnomAD		missense variant~NMD transcript variant	D/V	55	55	1	deleterious	0	989	probably damaging	0.988	27001	likely benign	27	304	likely benign	0.303	181	tolerated	0.18	596	medium	0.595	ENST00000680383.1
rs1302470987	34842827	1:111756088	1:111756088	T	A/T			-	SNP	dbSNP	Frequency~gnomAD		missense variant	D/V	55	55	1	deleterious	0	962	probably damaging	0.961	27001	likely benign	27	304	likely benign	0.303	181	tolerated	0.18	596	medium	0.595	ENST00000680627.1
rs1302470987	34842827	1:111756088	1:111756088	T	A/T			-	SNP	dbSNP	Frequency~gnomAD		missense variant~NMD transcript variant	D/V	55	55	1	deleterious	0	993	probably damaging	0.992	27001	likely benign	27	304	likely benign	0.303	181	tolerated	0.18	596	medium	0.595	ENST00000680936.1
rs1302470987	34842827	1:111756088	1:111756088	T	A/T			-	SNP	dbSNP	Frequency~gnomAD		missense variant~NMD transcript variant	D/V	55	55	1	deleterious	0	989	probably damaging	0.988	27001	likely benign	27	304	likely benign	0.303	181	tolerated	0.18	596	medium	0.595	ENST00000681559.1
rs201625401	38242727	1:111756142	1:111756142	C	T/C	C	0.001797	0.002	SNP	dbSNP	Frequency~1000Genomes~ESP~ExAC~TOPMed~gnomAD		missense variant	V/A	56	56	41	deleterious	0.04	142	benign	0.141	24001	likely benign	24	190	likely benign	0.189	69	tolerated	0.068	468	low	0.467	ENST00000680518.1
rs1432614698	52309795	1:111756099	1:111756099	A	G/A			-	SNP	dbSNP	Frequency~TOPMed~gnomAD		missense variant	A/T	59	59	301	tolerated	0.3	41	benign	0.04	22001	likely benign	22	80	likely benign	0.079	41	tolerated	0.04	596	medium	0.595	ENST00000369702.5
rs1432614698	52309795	1:111756099	1:111756099	A	G/A			-	SNP	dbSNP	Frequency~TOPMed~gnomAD		missense variant~NMD transcript variant	A/T	59	59	721	tolerated	0.72	8	benign	0.007	22001	likely benign	22	80	likely benign	0.079	41	tolerated	0.04	596	medium	0.595	ENST00000533164.6
rs1432614698	52309795	1:111756099	1:111756099	A	G/A			-	SNP	dbSNP	Frequency~TOPMed~gnomAD		missense variant~NMD transcript variant	A/T	59	59	621	tolerated	0.62	36	benign	0.035	22001	likely benign	22	80	likely benign	0.079	41	tolerated	0.04	596	medium	0.595	ENST00000679576.1
rs1432614698	52309795	1:111756099	1:111756099	A	G/A			-	SNP	dbSNP	Frequency~TOPMed~gnomAD		missense variant	A/T	59	59	301	tolerated	0.3	41	benign	0.04	22001	likely benign	22	80	likely benign	0.079	41	tolerated	0.04	596	medium	0.595	ENST00000679724.1
rs1432614698	52309795	1:111756099	1:111756099	A	G/A			-	SNP	dbSNP	Frequency~TOPMed~gnomAD		missense variant~NMD transcript variant	A/T	59	59	571	tolerated	0.57	8	benign	0.007	22001	likely benign	22	80	likely benign	0.079	41	tolerated	0.04	596	medium	0.595	ENST00000680383.1
rs1432614698	52309795	1:111756099	1:111756099	A	G/A			-	SNP	dbSNP	Frequency~TOPMed~gnomAD		missense variant	A/T	59	59	401	tolerated	0.4	41	benign	0.04	22001	likely benign	22	80	likely benign	0.079	41	tolerated	0.04	596	medium	0.595	ENST00000680627.1
rs1432614698	52309795	1:111756099	1:111756099	A	G/A			-	SNP	dbSNP	Frequency~TOPMed~gnomAD		missense variant~NMD transcript variant	A/T	59	59	571	tolerated	0.57	8	benign	0.007	22001	likely benign	22	80	likely benign	0.079	41	tolerated	0.04	596	medium	0.595	ENST00000680936.1
rs1432614698	52309795	1:111756099	1:111756099	A	G/A			-	SNP	dbSNP	Frequency~TOPMed~gnomAD		missense variant~NMD transcript variant	A/T	59	59	571	tolerated	0.57	8	benign	0.007	22001	likely benign	22	80	likely benign	0.079	41	tolerated	0.04	596	medium	0.595	ENST00000681559.1
rs200149751	37101994	1:111756157	1:111756157	A	G/A	A	0.000599	< 0.001	SNP	dbSNP	Frequency~1000Genomes~ExAC~TOPMed~gnomAD		missense variant	R/Q	61	61	411	tolerated	0.41	6	benign	0.005	23001	likely benign	23	54	likely benign	0.053	42	tolerated	0.041	468	low	0.467	ENST00000680518.1
rs761190883	5939516	1:111756105	1:111756105	T	C/T			-	SNP	dbSNP	Frequency~ExAC~TOPMed~gnomAD		missense variant	P/S	61	61	601	tolerated	0.6	19	benign	0.018	21001	likely benign	21	46	likely benign	0.045	60	tolerated	0.059	610	medium	0.609	ENST00000369702.5
rs761190883	5939516	1:111756105	1:111756105	T	C/T			-	SNP	dbSNP	Frequency~ExAC~TOPMed~gnomAD		missense variant~NMD transcript variant	P/S	61	61	681	tolerated	0.68	19	benign	0.018	21001	likely benign	21	46	likely benign	0.045	60	tolerated	0.059	610	medium	0.609	ENST00000533164.6
rs761190883	5939516	1:111756105	1:111756105	T	C/T			-	SNP	dbSNP	Frequency~ExAC~TOPMed~gnomAD		missense variant~NMD transcript variant	P/S	61	61	691	tolerated	0.69	36	benign	0.035	21001	likely benign	21	46	likely benign	0.045	60	tolerated	0.059	610	medium	0.609	ENST00000679576.1
rs761190883	5939516	1:111756105	1:111756105	T	C/T			-	SNP	dbSNP	Frequency~ExAC~TOPMed~gnomAD		missense variant	P/S	61	61	601	tolerated	0.6	19	benign	0.018	21001	likely benign	21	46	likely benign	0.045	60	tolerated	0.059	610	medium	0.609	ENST00000679724.1
rs761190883	5939516	1:111756105	1:111756105	T	C/T			-	SNP	dbSNP	Frequency~ExAC~TOPMed~gnomAD		missense variant~NMD transcript variant	P/S	61	61	961	tolerated	0.96	7	benign	0.006	21001	likely benign	21	46	likely benign	0.045	60	tolerated	0.059	610	medium	0.609	ENST00000680383.1
rs761190883	5939516	1:111756105	1:111756105	T	C/T			-	SNP	dbSNP	Frequency~ExAC~TOPMed~gnomAD		missense variant	P/S	61	61	561	tolerated	0.56	19	benign	0.018	21001	likely benign	21	46	likely benign	0.045	60	tolerated	0.059	610	medium	0.609	ENST00000680627.1
rs761190883	5939516	1:111756105	1:111756105	T	C/T			-	SNP	dbSNP	Frequency~ExAC~TOPMed~gnomAD		missense variant~NMD transcript variant	P/S	61	61	851	tolerated	0.85	19	benign	0.018	21001	likely benign	21	46	likely benign	0.045	60	tolerated	0.059	610	medium	0.609	ENST00000680936.1
rs761190883	5939516	1:111756105	1:111756105	T	C/T			-	SNP	dbSNP	Frequency~ExAC~TOPMed~gnomAD		missense variant~NMD transcript variant	P/S	61	61	971	tolerated	0.97	7	benign	0.006	21001	likely benign	21	46	likely benign	0.045	60	tolerated	0.059	610	medium	0.609	ENST00000681559.1
rs766822597	18131223	1:111756106	1:111756106	T	C/T			-	SNP	dbSNP	Frequency~ExAC~TOPMed~gnomAD		missense variant	P/L	61	61	141	tolerated	0.14	263	benign	0.262	23001	likely benign	23	103	likely benign	0.102	63	tolerated	0.062	610	medium	0.609	ENST00000369702.5
rs766822597	18131223	1:111756106	1:111756106	T	C/T			-	SNP	dbSNP	Frequency~ExAC~TOPMed~gnomAD		missense variant~NMD transcript variant	P/L	61	61	281	tolerated	0.28	156	benign	0.155	23001	likely benign	23	103	likely benign	0.102	63	tolerated	0.062	610	medium	0.609	ENST00000533164.6
rs766822597	18131223	1:111756106	1:111756106	T	C/T			-	SNP	dbSNP	Frequency~ExAC~TOPMed~gnomAD		missense variant~NMD transcript variant	P/L	61	61	281	tolerated	0.28	80	benign	0.079	23001	likely benign	23	103	likely benign	0.102	63	tolerated	0.062	610	medium	0.609	ENST00000679576.1
rs766822597	18131223	1:111756106	1:111756106	T	C/T			-	SNP	dbSNP	Frequency~ExAC~TOPMed~gnomAD		missense variant	P/L	61	61	141	tolerated	0.14	263	benign	0.262	23001	likely benign	23	103	likely benign	0.102	63	tolerated	0.062	610	medium	0.609	ENST00000679724.1
rs766822597	18131223	1:111756106	1:111756106	T	C/T			-	SNP	dbSNP	Frequency~ExAC~TOPMed~gnomAD		missense variant~NMD transcript variant	P/L	61	61	141	tolerated	0.14	25	benign	0.024	23001	likely benign	23	103	likely benign	0.102	63	tolerated	0.062	610	medium	0.609	ENST00000680383.1
rs766822597	18131223	1:111756106	1:111756106	T	C/T			-	SNP	dbSNP	Frequency~ExAC~TOPMed~gnomAD		missense variant	P/L	61	61	121	tolerated	0.12	263	benign	0.262	23001	likely benign	23	103	likely benign	0.102	63	tolerated	0.062	610	medium	0.609	ENST00000680627.1
rs766822597	18131223	1:111756106	1:111756106	T	C/T			-	SNP	dbSNP	Frequency~ExAC~TOPMed~gnomAD		missense variant~NMD transcript variant	P/L	61	61	241	tolerated	0.24	42	benign	0.041	23001	likely benign	23	103	likely benign	0.102	63	tolerated	0.062	610	medium	0.609	ENST00000680936.1
rs766822597	18131223	1:111756106	1:111756106	T	C/T			-	SNP	dbSNP	Frequency~ExAC~TOPMed~gnomAD		missense variant~NMD transcript variant	P/L	61	61	391	tolerated	0.39	25	benign	0.024	23001	likely benign	23	103	likely benign	0.102	63	tolerated	0.062	610	medium	0.609	ENST00000681559.1
rs1170621263	65708592	1:111756108	1:111756108	C	G/C			-	SNP	dbSNP	Frequency~TOPMed~gnomAD		missense variant	A/P	62	62	231	tolerated	0.23	52	benign	0.051	22001	likely benign	22	82	likely benign	0.081	46	tolerated	0.045	610	medium	0.609	ENST00000369702.5
rs1170621263	65708592	1:111756108	1:111756108	C	G/C			-	SNP	dbSNP	Frequency~TOPMed~gnomAD		missense variant~NMD transcript variant	A/P	62	62	221	tolerated	0.22	53	benign	0.052	22001	likely benign	22	82	likely benign	0.081	46	tolerated	0.045	610	medium	0.609	ENST00000533164.6
rs1170621263	65708592	1:111756108	1:111756108	C	G/C			-	SNP	dbSNP	Frequency~TOPMed~gnomAD		missense variant~NMD transcript variant	A/P	62	62	201	tolerated	0.2	42	benign	0.041	22001	likely benign	22	82	likely benign	0.081	46	tolerated	0.045	610	medium	0.609	ENST00000679576.1
rs1170621263	65708592	1:111756108	1:111756108	C	G/C			-	SNP	dbSNP	Frequency~TOPMed~gnomAD		missense variant	A/P	62	62	231	tolerated	0.23	52	benign	0.051	22001	likely benign	22	82	likely benign	0.081	46	tolerated	0.045	610	medium	0.609	ENST00000679724.1
rs1170621263	65708592	1:111756108	1:111756108	C	G/C			-	SNP	dbSNP	Frequency~TOPMed~gnomAD		missense variant~NMD transcript variant	A/P	62	62	211	tolerated	0.21	8	benign	0.007	22001	likely benign	22	82	likely benign	0.081	46	tolerated	0.045	610	medium	0.609	ENST00000680383.1
rs1170621263	65708592	1:111756108	1:111756108	C	G/C			-	SNP	dbSNP	Frequency~TOPMed~gnomAD		missense variant	A/P	62	62	201	tolerated	0.2	52	benign	0.051	22001	likely benign	22	82	likely benign	0.081	46	tolerated	0.045	610	medium	0.609	ENST00000680627.1
rs1170621263	65708592	1:111756108	1:111756108	C	G/C			-	SNP	dbSNP	Frequency~TOPMed~gnomAD		missense variant~NMD transcript variant	A/P	62	62	241	tolerated	0.24	13	benign	0.012	22001	likely benign	22	82	likely benign	0.081	46	tolerated	0.045	610	medium	0.609	ENST00000680936.1
rs1170621263	65708592	1:111756108	1:111756108	C	G/C			-	SNP	dbSNP	Frequency~TOPMed~gnomAD		missense variant~NMD transcript variant	A/P	62	62	211	tolerated	0.21	8	benign	0.007	22001	likely benign	22	82	likely benign	0.081	46	tolerated	0.045	610	medium	0.609	ENST00000681559.1
rs1316680234	28751474	1:111756159	1:111756159	A	G/A			-	SNP	dbSNP	Frequency~gnomAD		missense variant	A/T	62	62	441	tolerated	0.44	54	benign	0.053	23001	likely benign	23	81	likely benign	0.08	82	tolerated	0.081	610	medium	0.609	ENST00000680518.1
rs754354759	1689373	1:111756109	1:111756109	G	C/G			-	SNP	dbSNP	Frequency~ExAC~TOPMed~gnomAD		missense variant	A/G	62	62	431	tolerated	0.43	22	benign	0.021	17001	likely benign	17	39	likely benign	0.038	47	tolerated	0.046	610	medium	0.609	ENST00000369702.5
rs754354759	1689373	1:111756109	1:111756109	G	C/G			-	SNP	dbSNP	Frequency~ExAC~TOPMed~gnomAD		missense variant~NMD transcript variant	A/G	62	62	411	tolerated	0.41	22	benign	0.021	17001	likely benign	17	39	likely benign	0.038	47	tolerated	0.046	610	medium	0.609	ENST00000533164.6
rs754354759	1689373	1:111756109	1:111756109	G	C/G			-	SNP	dbSNP	Frequency~ExAC~TOPMed~gnomAD		missense variant~NMD transcript variant	A/G	62	62	371	tolerated	0.37	11	benign	0.01	17001	likely benign	17	39	likely benign	0.038	47	tolerated	0.046	610	medium	0.609	ENST00000679576.1
rs754354759	1689373	1:111756109	1:111756109	G	C/G			-	SNP	dbSNP	Frequency~ExAC~TOPMed~gnomAD		missense variant	A/G	62	62	431	tolerated	0.43	22	benign	0.021	17001	likely benign	17	39	likely benign	0.038	47	tolerated	0.046	610	medium	0.609	ENST00000679724.1
rs754354759	1689373	1:111756109	1:111756109	G	C/G			-	SNP	dbSNP	Frequency~ExAC~TOPMed~gnomAD		missense variant~NMD transcript variant	A/G	62	62	551	tolerated	0.55	1	benign	0	17001	likely benign	17	39	likely benign	0.038	47	tolerated	0.046	610	medium	0.609	ENST00000680383.1
rs754354759	1689373	1:111756109	1:111756109	G	C/G			-	SNP	dbSNP	Frequency~ExAC~TOPMed~gnomAD		missense variant	A/G	62	62	411	tolerated	0.41	22	benign	0.021	17001	likely benign	17	39	likely benign	0.038	47	tolerated	0.046	610	medium	0.609	ENST00000680627.1
rs754354759	1689373	1:111756109	1:111756109	G	C/G			-	SNP	dbSNP	Frequency~ExAC~TOPMed~gnomAD		missense variant~NMD transcript variant	A/G	62	62	411	tolerated	0.41	6	benign	0.005	17001	likely benign	17	39	likely benign	0.038	47	tolerated	0.046	610	medium	0.609	ENST00000680936.1
rs754354759	1689373	1:111756109	1:111756109	G	C/G			-	SNP	dbSNP	Frequency~ExAC~TOPMed~gnomAD		missense variant~NMD transcript variant	A/G	62	62	421	tolerated	0.42	4	benign	0.003	17001	likely benign	17	39	likely benign	0.038	47	tolerated	0.046	610	medium	0.609	ENST00000681559.1
rs1244536859	27711394	1:111756162	1:111756162	T	G/T			-	SNP	dbSNP	Frequency~gnomAD		missense variant	A/S	63	63	341	tolerated	0.34	4	benign	0.003	22001	likely benign	22	72	likely benign	0.071	61	tolerated	0.06	546	medium	0.545	ENST00000680518.1
rs1268420266	28563471	1:111756165	1:111756165	A	G/A/C			-	SNP	dbSNP	Frequency~TOPMed		missense variant	G/S	64	64	1	deleterious	0	977	probably damaging	0.976	29001	likely benign	29	335	likely benign	0.334	249	tolerated	0.248	596	medium	0.595	ENST00000680518.1
rs1268420266	28563471	1:111756165	1:111756165	C	G/A/C			-	SNP	dbSNP	Frequency~TOPMed		missense variant	G/R	64	64	1	deleterious	0	979	probably damaging	0.978	29001	likely benign	29	386	likely benign	0.385	252	tolerated	0.251	596	medium	0.595	ENST00000680518.1
rs765592806	17313802	1:111756114	1:111756114	C	T/C			-	SNP	dbSNP	Frequency~ExAC~gnomAD		missense variant	F/L	64	64	1	deleterious	0	1001	probably damaging	1	25001	likely benign	25	476	likely benign	0.475	200	tolerated	0.199	610	medium	0.609	ENST00000369702.5
rs765592806	17313802	1:111756114	1:111756114	C	T/C			-	SNP	dbSNP	Frequency~ExAC~gnomAD		missense variant~NMD transcript variant	F/L	64	64	1	deleterious	0	1000	probably damaging	0.999	25001	likely benign	25	476	likely benign	0.475	200	tolerated	0.199	610	medium	0.609	ENST00000533164.6
rs765592806	17313802	1:111756114	1:111756114	C	T/C			-	SNP	dbSNP	Frequency~ExAC~gnomAD		missense variant~NMD transcript variant	F/L	64	64	1	deleterious	0	1001	probably damaging	1	25001	likely benign	25	476	likely benign	0.475	200	tolerated	0.199	610	medium	0.609	ENST00000679576.1
rs765592806	17313802	1:111756114	1:111756114	C	T/C			-	SNP	dbSNP	Frequency~ExAC~gnomAD		missense variant	F/L	64	64	1	deleterious	0	1001	probably damaging	1	25001	likely benign	25	476	likely benign	0.475	200	tolerated	0.199	610	medium	0.609	ENST00000679724.1
rs765592806	17313802	1:111756114	1:111756114	C	T/C			-	SNP	dbSNP	Frequency~ExAC~gnomAD		missense variant~NMD transcript variant	F/L	64	64	1	deleterious	0	995	probably damaging	0.994	25001	likely benign	25	476	likely benign	0.475	200	tolerated	0.199	610	medium	0.609	ENST00000680383.1
rs765592806	17313802	1:111756114	1:111756114	C	T/C			-	SNP	dbSNP	Frequency~ExAC~gnomAD		missense variant	F/L	64	64	1	deleterious	0	1001	probably damaging	1	25001	likely benign	25	476	likely benign	0.475	200	tolerated	0.199	610	medium	0.609	ENST00000680627.1
rs765592806	17313802	1:111756114	1:111756114	C	T/C			-	SNP	dbSNP	Frequency~ExAC~gnomAD		missense variant~NMD transcript variant	F/L	64	64	1	deleterious	0	995	probably damaging	0.994	25001	likely benign	25	476	likely benign	0.475	200	tolerated	0.199	610	medium	0.609	ENST00000680936.1
rs765592806	17313802	1:111756114	1:111756114	C	T/C			-	SNP	dbSNP	Frequency~ExAC~gnomAD		missense variant~NMD transcript variant	F/L	64	64	1	deleterious	0	993	probably damaging	0.992	25001	likely benign	25	476	likely benign	0.475	200	tolerated	0.199	610	medium	0.609	ENST00000681559.1
rs752831420	711573	1:111756121	1:111756121	T	C/G/T			-	SNP	dbSNP	Frequency~ExAC~gnomAD		missense variant	S/L	66	66	1	deleterious	0	932	probably damaging	0.931	31001	likely deleterious	31	292	likely benign	0.291	205	tolerated	0.204	610	medium	0.609	ENST00000369702.5
rs752831420	711573	1:111756121	1:111756121	T	C/G/T			-	SNP	dbSNP	Frequency~ExAC~gnomAD		missense variant~NMD transcript variant	S/L	66	66	21	deleterious	0.02	761	possibly damaging	0.76	31001	likely deleterious	31	292	likely benign	0.291	205	tolerated	0.204	610	medium	0.609	ENST00000533164.6
rs752831420	711573	1:111756121	1:111756121	T	C/G/T			-	SNP	dbSNP	Frequency~ExAC~gnomAD		missense variant~NMD transcript variant	S/L	66	66	21	deleterious	0.02	57	benign	0.056	31001	likely deleterious	31	292	likely benign	0.291	205	tolerated	0.204	610	medium	0.609	ENST00000679576.1
rs752831420	711573	1:111756121	1:111756121	T	C/G/T			-	SNP	dbSNP	Frequency~ExAC~gnomAD		missense variant	S/L	66	66	1	deleterious	0	932	probably damaging	0.931	31001	likely deleterious	31	292	likely benign	0.291	205	tolerated	0.204	610	medium	0.609	ENST00000679724.1
rs752831420	711573	1:111756121	1:111756121	T	C/G/T			-	SNP	dbSNP	Frequency~ExAC~gnomAD		missense variant~NMD transcript variant	S/L	66	66	21	deleterious	0.02	237	benign	0.236	31001	likely deleterious	31	292	likely benign	0.291	205	tolerated	0.204	610	medium	0.609	ENST00000680383.1
rs752831420	711573	1:111756121	1:111756121	T	C/G/T			-	SNP	dbSNP	Frequency~ExAC~gnomAD		missense variant	S/L	66	66	11	deleterious	0.01	932	probably damaging	0.931	31001	likely deleterious	31	292	likely benign	0.291	205	tolerated	0.204	610	medium	0.609	ENST00000680627.1
rs752831420	711573	1:111756121	1:111756121	T	C/G/T			-	SNP	dbSNP	Frequency~ExAC~gnomAD		missense variant~NMD transcript variant	S/L	66	66	21	deleterious	0.02	352	benign	0.351	31001	likely deleterious	31	292	likely benign	0.291	205	tolerated	0.204	610	medium	0.609	ENST00000680936.1
rs752831420	711573	1:111756121	1:111756121	T	C/G/T			-	SNP	dbSNP	Frequency~ExAC~gnomAD		missense variant~NMD transcript variant	S/L	66	66	21	deleterious	0.02	144	benign	0.143	31001	likely deleterious	31	292	likely benign	0.291	205	tolerated	0.204	610	medium	0.609	ENST00000681559.1
rs201018313	37731129	1:111756175	1:111756175	A	G/A/C/T	A	0.003195	0.003	SNP	dbSNP	Frequency~1000Genomes~ExAC~TOPMed~gnomAD		missense variant	R/K	67	67	871	tolerated	0.87	4	benign	0.003	22001	likely benign	22	46	likely benign	0.045	40	tolerated	0.039	610	medium	0.609	ENST00000680518.1
rs201018313	37731129	1:111756175	1:111756175	C	G/A/C/T	A	0.003195	0.003	SNP	dbSNP	Frequency~1000Genomes~ExAC~TOPMed~gnomAD		missense variant	R/T	67	67	71	tolerated	0.07	36	benign	0.035	28001	likely benign	28	197	likely benign	0.196	99	tolerated	0.098	610	medium	0.609	ENST00000680518.1
rs201018313	37731129	1:111756175	1:111756175	T	G/A/C/T	A	0.003195	0.003	SNP	dbSNP	Frequency~1000Genomes~ExAC~TOPMed~gnomAD		missense variant	R/M	67	67	31	deleterious	0.03	241	benign	0.24	29001	likely benign	29	261	likely benign	0.26	123	tolerated	0.122	610	medium	0.609	ENST00000680518.1
rs928477804	31601362	1:111756176	1:111756176	T	G/A/T			-	SNP	dbSNP	Frequency~TOPMed~gnomAD		missense variant	R/S	67	67	1	deleterious	0	102	benign	0.101	23001	likely benign	23	159	likely benign	0.158	66	tolerated	0.065	610	medium	0.609	ENST00000680518.1
rs1449032468	45713816	1:111756127	1:111756127	C	T/C			-	SNP	dbSNP	Frequency~gnomAD		missense variant	L/P	68	68	21	deleterious	0.02	447	possibly damaging	0.446	28001	likely benign	28	158	likely benign	0.157	59	tolerated	0.058	596	medium	0.595	ENST00000369702.5
rs1449032468	45713816	1:111756127	1:111756127	C	T/C			-	SNP	dbSNP	Frequency~gnomAD		missense variant~NMD transcript variant	L/P	68	68	31	deleterious	0.03	249	benign	0.248	28001	likely benign	28	158	likely benign	0.157	59	tolerated	0.058	596	medium	0.595	ENST00000533164.6
rs1449032468	45713816	1:111756127	1:111756127	C	T/C			-	SNP	dbSNP	Frequency~gnomAD		missense variant~NMD transcript variant	L/P	68	68	41	deleterious	0.04	71	benign	0.07	28001	likely benign	28	158	likely benign	0.157	59	tolerated	0.058	596	medium	0.595	ENST00000679576.1
rs1449032468	45713816	1:111756127	1:111756127	C	T/C			-	SNP	dbSNP	Frequency~gnomAD		missense variant	L/P	68	68	21	deleterious	0.02	447	possibly damaging	0.446	28001	likely benign	28	158	likely benign	0.157	59	tolerated	0.058	596	medium	0.595	ENST00000679724.1
rs1449032468	45713816	1:111756127	1:111756127	C	T/C			-	SNP	dbSNP	Frequency~gnomAD		missense variant~NMD transcript variant	L/P	68	68	51	deleterious	0.05	93	benign	0.092	28001	likely benign	28	158	likely benign	0.157	59	tolerated	0.058	596	medium	0.595	ENST00000680383.1
rs1449032468	45713816	1:111756127	1:111756127	C	T/C			-	SNP	dbSNP	Frequency~gnomAD		missense variant	L/P	68	68	11	deleterious	0.01	447	possibly damaging	0.446	28001	likely benign	28	158	likely benign	0.157	59	tolerated	0.058	596	medium	0.595	ENST00000680627.1
rs1449032468	45713816	1:111756127	1:111756127	C	T/C			-	SNP	dbSNP	Frequency~gnomAD		missense variant~NMD transcript variant	L/P	68	68	51	tolerated	0.05	186	benign	0.185	28001	likely benign	28	158	likely benign	0.157	59	tolerated	0.058	596	medium	0.595	ENST00000680936.1
rs1449032468	45713816	1:111756127	1:111756127	C	T/C			-	SNP	dbSNP	Frequency~gnomAD		missense variant~NMD transcript variant	L/P	68	68	51	tolerated	0.05	186	benign	0.185	28001	likely benign	28	158	likely benign	0.157	59	tolerated	0.058	596	medium	0.595	ENST00000681559.1
rs758457182	4277193	1:111756129	1:111756129	T	C/T			-	SNP	dbSNP	Frequency~ExAC~gnomAD		missense variant	L/F	69	69	41	deleterious	0.04	572	possibly damaging	0.571	24001	likely benign	24	179	likely benign	0.178	134	tolerated	0.133	596	medium	0.595	ENST00000369702.5
rs758457182	4277193	1:111756129	1:111756129	T	C/T			-	SNP	dbSNP	Frequency~ExAC~gnomAD		missense variant~NMD transcript variant	L/F	69	69	31	deleterious	0.03	678	possibly damaging	0.677	24001	likely benign	24	179	likely benign	0.178	134	tolerated	0.133	596	medium	0.595	ENST00000533164.6
rs758457182	4277193	1:111756129	1:111756129	T	C/T			-	SNP	dbSNP	Frequency~ExAC~gnomAD		missense variant~NMD transcript variant	L/F	69	69	31	deleterious	0.03	573	possibly damaging	0.572	24001	likely benign	24	179	likely benign	0.178	134	tolerated	0.133	596	medium	0.595	ENST00000679576.1
rs758457182	4277193	1:111756129	1:111756129	T	C/T			-	SNP	dbSNP	Frequency~ExAC~gnomAD		missense variant	L/F	69	69	41	deleterious	0.04	572	possibly damaging	0.571	24001	likely benign	24	179	likely benign	0.178	134	tolerated	0.133	596	medium	0.595	ENST00000679724.1
rs758457182	4277193	1:111756129	1:111756129	T	C/T			-	SNP	dbSNP	Frequency~ExAC~gnomAD		missense variant~NMD transcript variant	L/F	69	69	71	tolerated	0.07	629	possibly damaging	0.628	24001	likely benign	24	179	likely benign	0.178	134	tolerated	0.133	596	medium	0.595	ENST00000680383.1
rs758457182	4277193	1:111756129	1:111756129	T	C/T			-	SNP	dbSNP	Frequency~ExAC~gnomAD		missense variant	L/F	69	69	51	deleterious	0.05	572	possibly damaging	0.571	24001	likely benign	24	179	likely benign	0.178	134	tolerated	0.133	596	medium	0.595	ENST00000680627.1
rs758457182	4277193	1:111756129	1:111756129	T	C/T			-	SNP	dbSNP	Frequency~ExAC~gnomAD		missense variant~NMD transcript variant	L/F	69	69	71	tolerated	0.07	714	possibly damaging	0.713	24001	likely benign	24	179	likely benign	0.178	134	tolerated	0.133	596	medium	0.595	ENST00000680936.1
rs758457182	4277193	1:111756129	1:111756129	T	C/T			-	SNP	dbSNP	Frequency~ExAC~gnomAD		missense variant~NMD transcript variant	L/F	69	69	51	tolerated	0.05	714	possibly damaging	0.713	24001	likely benign	24	179	likely benign	0.178	134	tolerated	0.133	596	medium	0.595	ENST00000681559.1
rs201171255	37860578	1:111756133	1:111756133	T	C/T			-	SNP	dbSNP	Frequency~ExAC~TOPMed~gnomAD		missense variant	S/L	70	70	1	deleterious	0	953	probably damaging	0.952	31001	likely deleterious	31	365	likely benign	0.364	231	tolerated	0.23	610	medium	0.609	ENST00000369702.5
rs201171255	37860578	1:111756133	1:111756133	T	C/T			-	SNP	dbSNP	Frequency~ExAC~TOPMed~gnomAD		missense variant~NMD transcript variant	S/L	70	70	1	deleterious	0	896	possibly damaging	0.895	31001	likely deleterious	31	365	likely benign	0.364	231	tolerated	0.23	610	medium	0.609	ENST00000533164.6
rs201171255	37860578	1:111756133	1:111756133	T	C/T			-	SNP	dbSNP	Frequency~ExAC~TOPMed~gnomAD		missense variant~NMD transcript variant	S/L	70	70	1	deleterious	0	130	benign	0.129	31001	likely deleterious	31	365	likely benign	0.364	231	tolerated	0.23	610	medium	0.609	ENST00000679576.1
rs201171255	37860578	1:111756133	1:111756133	T	C/T			-	SNP	dbSNP	Frequency~ExAC~TOPMed~gnomAD		missense variant	S/L	70	70	1	deleterious	0	953	probably damaging	0.952	31001	likely deleterious	31	365	likely benign	0.364	231	tolerated	0.23	610	medium	0.609	ENST00000679724.1
rs201171255	37860578	1:111756133	1:111756133	T	C/T			-	SNP	dbSNP	Frequency~ExAC~TOPMed~gnomAD		missense variant~NMD transcript variant	S/L	70	70	1	deleterious	0	787	possibly damaging	0.786	31001	likely deleterious	31	365	likely benign	0.364	231	tolerated	0.23	610	medium	0.609	ENST00000680383.1
rs201171255	37860578	1:111756133	1:111756133	T	C/T			-	SNP	dbSNP	Frequency~ExAC~TOPMed~gnomAD		missense variant	S/L	70	70	1	deleterious	0	953	probably damaging	0.952	31001	likely deleterious	31	365	likely benign	0.364	231	tolerated	0.23	610	medium	0.609	ENST00000680627.1
rs201171255	37860578	1:111756133	1:111756133	T	C/T			-	SNP	dbSNP	Frequency~ExAC~TOPMed~gnomAD		missense variant~NMD transcript variant	S/L	70	70	1	deleterious	0	713	possibly damaging	0.712	31001	likely deleterious	31	365	likely benign	0.364	231	tolerated	0.23	610	medium	0.609	ENST00000680936.1
rs201171255	37860578	1:111756133	1:111756133	T	C/T			-	SNP	dbSNP	Frequency~ExAC~TOPMed~gnomAD		missense variant~NMD transcript variant	S/L	70	70	1	deleterious	0	713	possibly damaging	0.712	31001	likely deleterious	31	365	likely benign	0.364	231	tolerated	0.23	610	medium	0.609	ENST00000681559.1
rs549399606	1453301	1:111756190	1:111756190	G	A/G	G	0.0002	< 0.001	SNP	dbSNP	Frequency~1000Genomes~TOPMed~gnomAD		missense variant	Q/R	72	72	1	deleterious	0	979	probably damaging	0.978	28001	likely benign	28	670	likely disease causing	0.669	766	damaging	0.765	988	high	0.987	ENST00000680518.1
rs756081950	2771203	1:111756191	1:111756191	C	G/C			-	SNP	dbSNP	Frequency~ExAC~gnomAD		missense variant	Q/H	72	72	1	deleterious	0	1000	probably damaging	0.999	24001	likely benign	24	731	likely disease causing	0.73	790	damaging	0.789	972	high	0.971	ENST00000680518.1
rs1245179864	28163135	1:111756192	1:111756192	T	C/T			-	SNP	dbSNP	Frequency~gnomAD		missense variant	L/F	73	73	41	deleterious	0.04	92	benign	0.091	25001	likely benign	25	106	likely benign	0.105	36	tolerated	0.035	339	low	0.338	ENST00000680518.1
rs201625401	38242727	1:111756142	1:111756142	C	T/C	C	0.001797	0.002	SNP	dbSNP	Frequency~1000Genomes~ESP~ExAC~TOPMed~gnomAD		missense variant	V/A	73	73	31	deleterious	0.03	38	benign	0.037	24001	likely benign	24	190	likely benign	0.189	69	tolerated	0.068	468	low	0.467	ENST00000369702.5
rs201625401	38242727	1:111756142	1:111756142	C	T/C	C	0.001797	0.002	SNP	dbSNP	Frequency~1000Genomes~ESP~ExAC~TOPMed~gnomAD		missense variant~NMD transcript variant	V/A	73	73	41	deleterious	0.04	171	benign	0.17	24001	likely benign	24	190	likely benign	0.189	69	tolerated	0.068	468	low	0.467	ENST00000533164.6
rs201625401	38242727	1:111756142	1:111756142	C	T/C	C	0.001797	0.002	SNP	dbSNP	Frequency~1000Genomes~ESP~ExAC~TOPMed~gnomAD		missense variant~NMD transcript variant	V/A	73	73	31	deleterious	0.03	340	benign	0.339	24001	likely benign	24	190	likely benign	0.189	69	tolerated	0.068	468	low	0.467	ENST00000679576.1
rs201625401	38242727	1:111756142	1:111756142	C	T/C	C	0.001797	0.002	SNP	dbSNP	Frequency~1000Genomes~ESP~ExAC~TOPMed~gnomAD		missense variant	V/A	73	73	31	deleterious	0.03	38	benign	0.037	24001	likely benign	24	190	likely benign	0.189	69	tolerated	0.068	468	low	0.467	ENST00000679724.1
rs201625401	38242727	1:111756142	1:111756142	C	T/C	C	0.001797	0.002	SNP	dbSNP	Frequency~1000Genomes~ESP~ExAC~TOPMed~gnomAD		missense variant~NMD transcript variant	V/A	73	73	31	deleterious	0.03	213	benign	0.212	24001	likely benign	24	190	likely benign	0.189	69	tolerated	0.068	468	low	0.467	ENST00000680383.1
rs201625401	38242727	1:111756142	1:111756142	C	T/C	C	0.001797	0.002	SNP	dbSNP	Frequency~1000Genomes~ESP~ExAC~TOPMed~gnomAD		missense variant	V/A	73	73	31	deleterious	0.03	38	benign	0.037	24001	likely benign	24	190	likely benign	0.189	69	tolerated	0.068	468	low	0.467	ENST00000680627.1
rs201625401	38242727	1:111756142	1:111756142	C	T/C	C	0.001797	0.002	SNP	dbSNP	Frequency~1000Genomes~ESP~ExAC~TOPMed~gnomAD		missense variant~NMD transcript variant	V/A	73	73	41	deleterious	0.04	286	benign	0.285	24001	likely benign	24	190	likely benign	0.189	69	tolerated	0.068	468	low	0.467	ENST00000680936.1
rs201625401	38242727	1:111756142	1:111756142	C	T/C	C	0.001797	0.002	SNP	dbSNP	Frequency~1000Genomes~ESP~ExAC~TOPMed~gnomAD		missense variant~NMD transcript variant	V/A	73	73	31	deleterious	0.03	286	benign	0.285	24001	likely benign	24	190	likely benign	0.189	69	tolerated	0.068	468	low	0.467	ENST00000681559.1
rs1186885007	20782690	1:111756196	1:111756196	T	A/T			-	SNP	dbSNP	Frequency~TOPMed~gnomAD		missense variant	K/M	74	74	1	deleterious	0	525	possibly damaging	0.524	32001	likely deleterious	32	434	likely benign	0.433	81	tolerated	0.08	481	low	0.48	ENST00000680518.1
rs1364470841	38176911	1:111756199	1:111756199	T	C/T			-	SNP	dbSNP	Frequency~gnomAD		missense variant	A/V	75	75	1	deleterious	0	963	probably damaging	0.962	32001	likely deleterious	32	400	likely benign	0.399	234	tolerated	0.233	300	low	0.299	ENST00000680518.1
rs1330303302	32188152	1:111756201	1:111756201	G	A/G			-	SNP	dbSNP	Frequency~TOPMed		missense variant	I/V	76	76	51	deleterious	0.05	456	possibly damaging	0.455	25001	likely benign	25	144	likely benign	0.143	77	tolerated	0.076	594	medium	0.593	ENST00000680518.1
rs1156735664	21091776	1:111756205	1:111756205	A	C/A			-	SNP	dbSNP	Frequency~gnomAD		missense variant	P/Q	77	77	1	deleterious	0	986	probably damaging	0.985	28001	likely benign	28	483	likely benign	0.482	335	tolerated	0.334	879	medium	0.878	ENST00000680518.1
rs1455461321	41732339	1:111756204	1:111756204	A	C/A			-	SNP	dbSNP	Frequency~gnomAD		missense variant	P/T	77	77	1	deleterious	0	905	possibly damaging	0.904	26001	likely benign	26	412	likely benign	0.411	370	tolerated	0.369	871	medium	0.87	ENST00000680518.1
rs1403391472	34764876	1:111756209	1:111756209	T	G/T			-	SNP	dbSNP	Frequency~gnomAD		missense variant	L/F	78	78	11	deleterious	0.01	182	benign	0.181	25001	likely benign	25	177	likely benign	0.176	97	tolerated	0.096	655	medium	0.654	ENST00000680518.1
rs200149751	37101994	1:111756157	1:111756157	A	G/A	A	0.000599	< 0.001	SNP	dbSNP	Frequency~1000Genomes~ExAC~TOPMed~gnomAD		missense variant	R/Q	78	78	291	tolerated	0.29	4	benign	0.003	23001	likely benign	23	54	likely benign	0.053	42	tolerated	0.041	468	low	0.467	ENST00000369702.5
rs200149751	37101994	1:111756157	1:111756157	A	G/A	A	0.000599	< 0.001	SNP	dbSNP	Frequency~1000Genomes~ExAC~TOPMed~gnomAD		missense variant~NMD transcript variant	R/Q	78	78	291	tolerated	0.29	19	benign	0.018	23001	likely benign	23	54	likely benign	0.053	42	tolerated	0.041	468	low	0.467	ENST00000533164.6
rs200149751	37101994	1:111756157	1:111756157	A	G/A	A	0.000599	< 0.001	SNP	dbSNP	Frequency~1000Genomes~ExAC~TOPMed~gnomAD		missense variant~NMD transcript variant	R/Q	78	78	301	tolerated	0.3	1	benign	0	23001	likely benign	23	54	likely benign	0.053	42	tolerated	0.041	468	low	0.467	ENST00000679576.1
rs200149751	37101994	1:111756157	1:111756157	A	G/A	A	0.000599	< 0.001	SNP	dbSNP	Frequency~1000Genomes~ExAC~TOPMed~gnomAD		missense variant	R/Q	78	78	291	tolerated	0.29	4	benign	0.003	23001	likely benign	23	54	likely benign	0.053	42	tolerated	0.041	468	low	0.467	ENST00000679724.1
rs200149751	37101994	1:111756157	1:111756157	A	G/A	A	0.000599	< 0.001	SNP	dbSNP	Frequency~1000Genomes~ExAC~TOPMed~gnomAD		missense variant~NMD transcript variant	R/Q	78	78	391	tolerated	0.39	8	benign	0.007	23001	likely benign	23	54	likely benign	0.053	42	tolerated	0.041	468	low	0.467	ENST00000680383.1
rs200149751	37101994	1:111756157	1:111756157	A	G/A	A	0.000599	< 0.001	SNP	dbSNP	Frequency~1000Genomes~ExAC~TOPMed~gnomAD		missense variant	R/Q	78	78	231	tolerated	0.23	4	benign	0.003	23001	likely benign	23	54	likely benign	0.053	42	tolerated	0.041	468	low	0.467	ENST00000680627.1
rs200149751	37101994	1:111756157	1:111756157	A	G/A	A	0.000599	< 0.001	SNP	dbSNP	Frequency~1000Genomes~ExAC~TOPMed~gnomAD		missense variant~NMD transcript variant	R/Q	78	78	361	tolerated	0.36	1	benign	0	23001	likely benign	23	54	likely benign	0.053	42	tolerated	0.041	468	low	0.467	ENST00000680936.1
rs200149751	37101994	1:111756157	1:111756157	A	G/A	A	0.000599	< 0.001	SNP	dbSNP	Frequency~1000Genomes~ExAC~TOPMed~gnomAD		missense variant~NMD transcript variant	R/Q	78	78	351	tolerated	0.35	6	benign	0.005	23001	likely benign	23	54	likely benign	0.053	42	tolerated	0.041	468	low	0.467	ENST00000681559.1
rs1316680234	28751474	1:111756159	1:111756159	A	G/A			-	SNP	dbSNP	Frequency~gnomAD		missense variant	A/T	79	79	51	tolerated	0.05	204	benign	0.203	23001	likely benign	23	81	likely benign	0.08	82	tolerated	0.081	610	medium	0.609	ENST00000369702.5
rs1316680234	28751474	1:111756159	1:111756159	A	G/A			-	SNP	dbSNP	Frequency~gnomAD		missense variant~NMD transcript variant	A/T	79	79	281	tolerated	0.28	185	benign	0.184	23001	likely benign	23	81	likely benign	0.08	82	tolerated	0.081	610	medium	0.609	ENST00000533164.6
rs1316680234	28751474	1:111756159	1:111756159	A	G/A			-	SNP	dbSNP	Frequency~gnomAD		missense variant~NMD transcript variant	A/T	79	79	311	tolerated	0.31	14	benign	0.013	23001	likely benign	23	81	likely benign	0.08	82	tolerated	0.081	610	medium	0.609	ENST00000679576.1
rs1316680234	28751474	1:111756159	1:111756159	A	G/A			-	SNP	dbSNP	Frequency~gnomAD		missense variant	A/T	79	79	51	tolerated	0.05	204	benign	0.203	23001	likely benign	23	81	likely benign	0.08	82	tolerated	0.081	610	medium	0.609	ENST00000679724.1
rs1316680234	28751474	1:111756159	1:111756159	A	G/A			-	SNP	dbSNP	Frequency~gnomAD		missense variant~NMD transcript variant	A/T	79	79	401	tolerated	0.4	54	benign	0.053	23001	likely benign	23	81	likely benign	0.08	82	tolerated	0.081	610	medium	0.609	ENST00000680383.1
rs1316680234	28751474	1:111756159	1:111756159	A	G/A			-	SNP	dbSNP	Frequency~gnomAD		missense variant	A/T	79	79	131	tolerated	0.13	204	benign	0.203	23001	likely benign	23	81	likely benign	0.08	82	tolerated	0.081	610	medium	0.609	ENST00000680627.1
rs1316680234	28751474	1:111756159	1:111756159	A	G/A			-	SNP	dbSNP	Frequency~gnomAD		missense variant~NMD transcript variant	A/T	79	79	461	tolerated	0.46	12	benign	0.011	23001	likely benign	23	81	likely benign	0.08	82	tolerated	0.081	610	medium	0.609	ENST00000680936.1
rs1316680234	28751474	1:111756159	1:111756159	A	G/A			-	SNP	dbSNP	Frequency~gnomAD		missense variant~NMD transcript variant	A/T	79	79	461	tolerated	0.46	90	benign	0.089	23001	likely benign	23	81	likely benign	0.08	82	tolerated	0.081	610	medium	0.609	ENST00000681559.1
rs1244536859	27711394	1:111756162	1:111756162	T	G/T			-	SNP	dbSNP	Frequency~gnomAD		missense variant	A/S	80	80	191	tolerated	0.19	7	benign	0.006	22001	likely benign	22	72	likely benign	0.071	61	tolerated	0.06	546	medium	0.545	ENST00000369702.5
rs1244536859	27711394	1:111756162	1:111756162	T	G/T			-	SNP	dbSNP	Frequency~gnomAD		missense variant~NMD transcript variant	A/S	80	80	181	tolerated	0.18	25	benign	0.024	22001	likely benign	22	72	likely benign	0.071	61	tolerated	0.06	546	medium	0.545	ENST00000533164.6
rs1244536859	27711394	1:111756162	1:111756162	T	G/T			-	SNP	dbSNP	Frequency~gnomAD		missense variant~NMD transcript variant	A/S	80	80	171	tolerated	0.17	2	benign	0.001	22001	likely benign	22	72	likely benign	0.071	61	tolerated	0.06	546	medium	0.545	ENST00000679576.1
rs1244536859	27711394	1:111756162	1:111756162	T	G/T			-	SNP	dbSNP	Frequency~gnomAD		missense variant	A/S	80	80	191	tolerated	0.19	7	benign	0.006	22001	likely benign	22	72	likely benign	0.071	61	tolerated	0.06	546	medium	0.545	ENST00000679724.1
rs1244536859	27711394	1:111756162	1:111756162	T	G/T			-	SNP	dbSNP	Frequency~gnomAD		missense variant~NMD transcript variant	A/S	80	80	341	tolerated	0.34	11	benign	0.01	22001	likely benign	22	72	likely benign	0.071	61	tolerated	0.06	546	medium	0.545	ENST00000680383.1
rs1244536859	27711394	1:111756162	1:111756162	T	G/T			-	SNP	dbSNP	Frequency~gnomAD		missense variant	A/S	80	80	271	tolerated	0.27	7	benign	0.006	22001	likely benign	22	72	likely benign	0.071	61	tolerated	0.06	546	medium	0.545	ENST00000680627.1
rs1244536859	27711394	1:111756162	1:111756162	T	G/T			-	SNP	dbSNP	Frequency~gnomAD		missense variant~NMD transcript variant	A/S	80	80	281	tolerated	0.28	4	benign	0.003	22001	likely benign	22	72	likely benign	0.071	61	tolerated	0.06	546	medium	0.545	ENST00000680936.1
rs1244536859	27711394	1:111756162	1:111756162	T	G/T			-	SNP	dbSNP	Frequency~gnomAD		missense variant~NMD transcript variant	A/S	80	80	281	tolerated	0.28	16	benign	0.015	22001	likely benign	22	72	likely benign	0.071	61	tolerated	0.06	546	medium	0.545	ENST00000681559.1
rs1307016310	37559855	1:111756213	1:111756213	T	C/T			-	SNP	dbSNP	Frequency~gnomAD		missense variant	R/C	80	80	1	deleterious	0	194	benign	0.193	32001	likely deleterious	32	226	likely benign	0.225	54	tolerated	0.053	356	low	0.355	ENST00000680518.1
rs1337003987	36009463	1:111756214	1:111756214	A	G/A			-	SNP	dbSNP	Frequency~gnomAD		missense variant	R/H	80	80	1	deleterious	0	905	possibly damaging	0.904	33001	likely deleterious	33	388	likely benign	0.387	78	tolerated	0.077	644	medium	0.643	ENST00000680518.1
rs1268420266	28563471	1:111756165	1:111756165	A	G/A/C			-	SNP	dbSNP	Frequency~TOPMed		missense variant	G/S	81	81	1	deleterious	0	998	probably damaging	0.997	29001	likely benign	29	335	likely benign	0.334	249	tolerated	0.248	596	medium	0.595	ENST00000369702.5
rs1268420266	28563471	1:111756165	1:111756165	C	G/A/C			-	SNP	dbSNP	Frequency~TOPMed		missense variant	G/R	81	81	1	deleterious	0	1000	probably damaging	0.999	29001	likely benign	29	386	likely benign	0.385	252	tolerated	0.251	596	medium	0.595	ENST00000369702.5
rs1268420266	28563471	1:111756165	1:111756165	A	G/A/C			-	SNP	dbSNP	Frequency~TOPMed		missense variant~NMD transcript variant	G/S	81	81	1	deleterious	0	987	probably damaging	0.986	29001	likely benign	29	335	likely benign	0.334	249	tolerated	0.248	596	medium	0.595	ENST00000533164.6
rs1268420266	28563471	1:111756165	1:111756165	C	G/A/C			-	SNP	dbSNP	Frequency~TOPMed		missense variant~NMD transcript variant	G/R	81	81	11	deleterious	0.01	994	probably damaging	0.993	29001	likely benign	29	386	likely benign	0.385	252	tolerated	0.251	596	medium	0.595	ENST00000533164.6
rs1268420266	28563471	1:111756165	1:111756165	A	G/A/C			-	SNP	dbSNP	Frequency~TOPMed		missense variant~NMD transcript variant	G/S	81	81	1	deleterious	0	987	probably damaging	0.986	29001	likely benign	29	335	likely benign	0.334	249	tolerated	0.248	596	medium	0.595	ENST00000679576.1
rs1268420266	28563471	1:111756165	1:111756165	C	G/A/C			-	SNP	dbSNP	Frequency~TOPMed		missense variant~NMD transcript variant	G/R	81	81	1	deleterious	0	985	probably damaging	0.984	29001	likely benign	29	386	likely benign	0.385	252	tolerated	0.251	596	medium	0.595	ENST00000679576.1
rs1268420266	28563471	1:111756165	1:111756165	A	G/A/C			-	SNP	dbSNP	Frequency~TOPMed		missense variant	G/S	81	81	1	deleterious	0	998	probably damaging	0.997	29001	likely benign	29	335	likely benign	0.334	249	tolerated	0.248	596	medium	0.595	ENST00000679724.1
rs1268420266	28563471	1:111756165	1:111756165	C	G/A/C			-	SNP	dbSNP	Frequency~TOPMed		missense variant	G/R	81	81	1	deleterious	0	1000	probably damaging	0.999	29001	likely benign	29	386	likely benign	0.385	252	tolerated	0.251	596	medium	0.595	ENST00000679724.1
rs1268420266	28563471	1:111756165	1:111756165	A	G/A/C			-	SNP	dbSNP	Frequency~TOPMed		missense variant~NMD transcript variant	G/S	81	81	1	deleterious	0	994	probably damaging	0.993	29001	likely benign	29	335	likely benign	0.334	249	tolerated	0.248	596	medium	0.595	ENST00000680383.1
rs1268420266	28563471	1:111756165	1:111756165	C	G/A/C			-	SNP	dbSNP	Frequency~TOPMed		missense variant~NMD transcript variant	G/R	81	81	1	deleterious	0	995	probably damaging	0.994	29001	likely benign	29	386	likely benign	0.385	252	tolerated	0.251	596	medium	0.595	ENST00000680383.1
rs1268420266	28563471	1:111756165	1:111756165	A	G/A/C			-	SNP	dbSNP	Frequency~TOPMed		missense variant	G/S	81	81	1	deleterious	0	998	probably damaging	0.997	29001	likely benign	29	335	likely benign	0.334	249	tolerated	0.248	596	medium	0.595	ENST00000680627.1
rs1268420266	28563471	1:111756165	1:111756165	C	G/A/C			-	SNP	dbSNP	Frequency~TOPMed		missense variant	G/R	81	81	1	deleterious	0	1000	probably damaging	0.999	29001	likely benign	29	386	likely benign	0.385	252	tolerated	0.251	596	medium	0.595	ENST00000680627.1
rs1268420266	28563471	1:111756165	1:111756165	A	G/A/C			-	SNP	dbSNP	Frequency~TOPMed		missense variant~NMD transcript variant	G/S	81	81	1	deleterious	0	919	probably damaging	0.918	29001	likely benign	29	335	likely benign	0.334	249	tolerated	0.248	596	medium	0.595	ENST00000680936.1
rs1268420266	28563471	1:111756165	1:111756165	C	G/A/C			-	SNP	dbSNP	Frequency~TOPMed		missense variant~NMD transcript variant	G/R	81	81	1	deleterious	0	899	possibly damaging	0.898	29001	likely benign	29	386	likely benign	0.385	252	tolerated	0.251	596	medium	0.595	ENST00000680936.1
rs1268420266	28563471	1:111756165	1:111756165	A	G/A/C			-	SNP	dbSNP	Frequency~TOPMed		missense variant~NMD transcript variant	G/S	81	81	1	deleterious	0	991	probably damaging	0.99	29001	likely benign	29	335	likely benign	0.334	249	tolerated	0.248	596	medium	0.595	ENST00000681559.1
rs1268420266	28563471	1:111756165	1:111756165	C	G/A/C			-	SNP	dbSNP	Frequency~TOPMed		missense variant~NMD transcript variant	G/R	81	81	21	deleterious	0.02	989	probably damaging	0.988	29001	likely benign	29	386	likely benign	0.385	252	tolerated	0.251	596	medium	0.595	ENST00000681559.1
rs747782820	6342597	1:111756217	1:111756217	A	G/A			-	SNP	dbSNP	Frequency~ExAC		missense variant	C/Y	81	81	31	deleterious	0.03	531	possibly damaging	0.53	32001	likely deleterious	32	328	likely benign	0.327	57	tolerated	0.056	211	low	0.21	ENST00000680518.1
rs771806127	21517784	1:111756222	1:111756222	A	C/A			-	SNP	dbSNP	Frequency~ExAC		missense variant	L/I	83	83	211	tolerated	0.21	27	benign	0.026	23001	likely benign	23	20	likely benign	0.019	14	tolerated	0.013	40	neutral	0.039	ENST00000680518.1
rs1392050905	35501767	1:111756225	1:111756225	A	G/A			-	SNP	dbSNP	Frequency~TOPMed		missense variant~splice region variant	D/N	84	84	1	deleterious	0	946	probably damaging	0.945	35001	likely deleterious	35	241	likely benign	0.24	264	tolerated	0.263	644	medium	0.643	ENST00000680518.1
rs201018313	37731129	1:111756175	1:111756175	A	G/A/C/T	A	0.003195	0.003	SNP	dbSNP	Frequency~1000Genomes~ExAC~TOPMed~gnomAD		missense variant	R/K	84	84	571	tolerated	0.57	37	benign	0.036	22001	likely benign	22	46	likely benign	0.045	40	tolerated	0.039	610	medium	0.609	ENST00000369702.5
rs201018313	37731129	1:111756175	1:111756175	C	G/A/C/T	A	0.003195	0.003	SNP	dbSNP	Frequency~1000Genomes~ExAC~TOPMed~gnomAD		missense variant	R/T	84	84	1	deleterious	0	769	possibly damaging	0.768	28001	likely benign	28	197	likely benign	0.196	99	tolerated	0.098	610	medium	0.609	ENST00000369702.5
rs201018313	37731129	1:111756175	1:111756175	T	G/A/C/T	A	0.003195	0.003	SNP	dbSNP	Frequency~1000Genomes~ExAC~TOPMed~gnomAD		missense variant	R/M	84	84	21	deleterious	0.02	880	possibly damaging	0.879	29001	likely benign	29	261	likely benign	0.26	123	tolerated	0.122	610	medium	0.609	ENST00000369702.5
rs201018313	37731129	1:111756175	1:111756175	A	G/A/C/T	A	0.003195	0.003	SNP	dbSNP	Frequency~1000Genomes~ExAC~TOPMed~gnomAD		missense variant~NMD transcript variant	R/K	84	84	311	tolerated	0.31	35	benign	0.034	22001	likely benign	22	46	likely benign	0.045	40	tolerated	0.039	610	medium	0.609	ENST00000533164.6
rs201018313	37731129	1:111756175	1:111756175	C	G/A/C/T	A	0.003195	0.003	SNP	dbSNP	Frequency~1000Genomes~ExAC~TOPMed~gnomAD		missense variant~NMD transcript variant	R/T	84	84	11	deleterious	0.01	761	possibly damaging	0.76	28001	likely benign	28	197	likely benign	0.196	99	tolerated	0.098	610	medium	0.609	ENST00000533164.6
rs201018313	37731129	1:111756175	1:111756175	T	G/A/C/T	A	0.003195	0.003	SNP	dbSNP	Frequency~1000Genomes~ExAC~TOPMed~gnomAD		missense variant~NMD transcript variant	R/M	84	84	21	deleterious	0.02	359	benign	0.358	29001	likely benign	29	261	likely benign	0.26	123	tolerated	0.122	610	medium	0.609	ENST00000533164.6
rs201018313	37731129	1:111756175	1:111756175	A	G/A/C/T	A	0.003195	0.003	SNP	dbSNP	Frequency~1000Genomes~ExAC~TOPMed~gnomAD		missense variant~NMD transcript variant	R/K	84	84	411	tolerated	0.41	4	benign	0.003	22001	likely benign	22	46	likely benign	0.045	40	tolerated	0.039	610	medium	0.609	ENST00000679576.1
rs201018313	37731129	1:111756175	1:111756175	C	G/A/C/T	A	0.003195	0.003	SNP	dbSNP	Frequency~1000Genomes~ExAC~TOPMed~gnomAD		missense variant~NMD transcript variant	R/T	84	84	61	tolerated	0.06	85	benign	0.084	28001	likely benign	28	197	likely benign	0.196	99	tolerated	0.098	610	medium	0.609	ENST00000679576.1
rs201018313	37731129	1:111756175	1:111756175	T	G/A/C/T	A	0.003195	0.003	SNP	dbSNP	Frequency~1000Genomes~ExAC~TOPMed~gnomAD		missense variant~NMD transcript variant	R/M	84	84	31	deleterious	0.03	148	benign	0.147	29001	likely benign	29	261	likely benign	0.26	123	tolerated	0.122	610	medium	0.609	ENST00000679576.1
rs201018313	37731129	1:111756175	1:111756175	A	G/A/C/T	A	0.003195	0.003	SNP	dbSNP	Frequency~1000Genomes~ExAC~TOPMed~gnomAD		missense variant	R/K	84	84	571	tolerated	0.57	37	benign	0.036	22001	likely benign	22	46	likely benign	0.045	40	tolerated	0.039	610	medium	0.609	ENST00000679724.1
rs201018313	37731129	1:111756175	1:111756175	C	G/A/C/T	A	0.003195	0.003	SNP	dbSNP	Frequency~1000Genomes~ExAC~TOPMed~gnomAD		missense variant	R/T	84	84	1	deleterious	0	769	possibly damaging	0.768	28001	likely benign	28	197	likely benign	0.196	99	tolerated	0.098	610	medium	0.609	ENST00000679724.1
rs201018313	37731129	1:111756175	1:111756175	T	G/A/C/T	A	0.003195	0.003	SNP	dbSNP	Frequency~1000Genomes~ExAC~TOPMed~gnomAD		missense variant	R/M	84	84	21	deleterious	0.02	880	possibly damaging	0.879	29001	likely benign	29	261	likely benign	0.26	123	tolerated	0.122	610	medium	0.609	ENST00000679724.1
rs201018313	37731129	1:111756175	1:111756175	A	G/A/C/T	A	0.003195	0.003	SNP	dbSNP	Frequency~1000Genomes~ExAC~TOPMed~gnomAD		missense variant~NMD transcript variant	R/K	84	84	671	tolerated	0.67	12	benign	0.011	22001	likely benign	22	46	likely benign	0.045	40	tolerated	0.039	610	medium	0.609	ENST00000680383.1
rs201018313	37731129	1:111756175	1:111756175	C	G/A/C/T	A	0.003195	0.003	SNP	dbSNP	Frequency~1000Genomes~ExAC~TOPMed~gnomAD		missense variant~NMD transcript variant	R/T	84	84	41	deleterious	0.04	85	benign	0.084	28001	likely benign	28	197	likely benign	0.196	99	tolerated	0.098	610	medium	0.609	ENST00000680383.1
rs201018313	37731129	1:111756175	1:111756175	T	G/A/C/T	A	0.003195	0.003	SNP	dbSNP	Frequency~1000Genomes~ExAC~TOPMed~gnomAD		missense variant~NMD transcript variant	R/M	84	84	61	tolerated	0.06	324	benign	0.323	29001	likely benign	29	261	likely benign	0.26	123	tolerated	0.122	610	medium	0.609	ENST00000680383.1
rs201018313	37731129	1:111756175	1:111756175	A	G/A/C/T	A	0.003195	0.003	SNP	dbSNP	Frequency~1000Genomes~ExAC~TOPMed~gnomAD		missense variant	R/K	84	84	571	tolerated	0.57	37	benign	0.036	22001	likely benign	22	46	likely benign	0.045	40	tolerated	0.039	610	medium	0.609	ENST00000680627.1
rs201018313	37731129	1:111756175	1:111756175	C	G/A/C/T	A	0.003195	0.003	SNP	dbSNP	Frequency~1000Genomes~ExAC~TOPMed~gnomAD		missense variant	R/T	84	84	21	deleterious	0.02	769	possibly damaging	0.768	28001	likely benign	28	197	likely benign	0.196	99	tolerated	0.098	610	medium	0.609	ENST00000680627.1
rs201018313	37731129	1:111756175	1:111756175	T	G/A/C/T	A	0.003195	0.003	SNP	dbSNP	Frequency~1000Genomes~ExAC~TOPMed~gnomAD		missense variant	R/M	84	84	11	deleterious	0.01	880	possibly damaging	0.879	29001	likely benign	29	261	likely benign	0.26	123	tolerated	0.122	610	medium	0.609	ENST00000680627.1
rs201018313	37731129	1:111756175	1:111756175	A	G/A/C/T	A	0.003195	0.003	SNP	dbSNP	Frequency~1000Genomes~ExAC~TOPMed~gnomAD		missense variant~NMD transcript variant	R/K	84	84	721	tolerated	0.72	2	benign	0.001	22001	likely benign	22	46	likely benign	0.045	40	tolerated	0.039	610	medium	0.609	ENST00000680936.1
rs201018313	37731129	1:111756175	1:111756175	C	G/A/C/T	A	0.003195	0.003	SNP	dbSNP	Frequency~1000Genomes~ExAC~TOPMed~gnomAD		missense variant~NMD transcript variant	R/T	84	84	31	deleterious	0.03	19	benign	0.018	28001	likely benign	28	197	likely benign	0.196	99	tolerated	0.098	610	medium	0.609	ENST00000680936.1
rs201018313	37731129	1:111756175	1:111756175	T	G/A/C/T	A	0.003195	0.003	SNP	dbSNP	Frequency~1000Genomes~ExAC~TOPMed~gnomAD		missense variant~NMD transcript variant	R/M	84	84	61	tolerated	0.06	86	benign	0.085	29001	likely benign	29	261	likely benign	0.26	123	tolerated	0.122	610	medium	0.609	ENST00000680936.1
rs201018313	37731129	1:111756175	1:111756175	A	G/A/C/T	A	0.003195	0.003	SNP	dbSNP	Frequency~1000Genomes~ExAC~TOPMed~gnomAD		missense variant~NMD transcript variant	R/K	84	84	591	tolerated	0.59	20	benign	0.019	22001	likely benign	22	46	likely benign	0.045	40	tolerated	0.039	610	medium	0.609	ENST00000681559.1
rs201018313	37731129	1:111756175	1:111756175	C	G/A/C/T	A	0.003195	0.003	SNP	dbSNP	Frequency~1000Genomes~ExAC~TOPMed~gnomAD		missense variant~NMD transcript variant	R/T	84	84	31	deleterious	0.03	195	benign	0.194	28001	likely benign	28	197	likely benign	0.196	99	tolerated	0.098	610	medium	0.609	ENST00000681559.1
rs201018313	37731129	1:111756175	1:111756175	T	G/A/C/T	A	0.003195	0.003	SNP	dbSNP	Frequency~1000Genomes~ExAC~TOPMed~gnomAD		missense variant~NMD transcript variant	R/M	84	84	41	deleterious	0.04	457	possibly damaging	0.456	29001	likely benign	29	261	likely benign	0.26	123	tolerated	0.122	610	medium	0.609	ENST00000681559.1
rs928477804	31601362	1:111756176	1:111756176	T	G/A/T			-	SNP	dbSNP	Frequency~TOPMed~gnomAD		missense variant	R/S	84	84	1	deleterious	0	706	possibly damaging	0.705	23001	likely benign	23	159	likely benign	0.158	66	tolerated	0.065	610	medium	0.609	ENST00000369702.5
rs928477804	31601362	1:111756176	1:111756176	T	G/A/T			-	SNP	dbSNP	Frequency~TOPMed~gnomAD		missense variant~NMD transcript variant	R/S	84	84	1	deleterious	0	622	possibly damaging	0.621	23001	likely benign	23	159	likely benign	0.158	66	tolerated	0.065	610	medium	0.609	ENST00000533164.6
rs928477804	31601362	1:111756176	1:111756176	T	G/A/T			-	SNP	dbSNP	Frequency~TOPMed~gnomAD		missense variant~NMD transcript variant	R/S	84	84	11	deleterious	0.01	131	benign	0.13	23001	likely benign	23	159	likely benign	0.158	66	tolerated	0.065	610	medium	0.609	ENST00000679576.1
rs928477804	31601362	1:111756176	1:111756176	T	G/A/T			-	SNP	dbSNP	Frequency~TOPMed~gnomAD		missense variant	R/S	84	84	1	deleterious	0	706	possibly damaging	0.705	23001	likely benign	23	159	likely benign	0.158	66	tolerated	0.065	610	medium	0.609	ENST00000679724.1
rs928477804	31601362	1:111756176	1:111756176	T	G/A/T			-	SNP	dbSNP	Frequency~TOPMed~gnomAD		missense variant~NMD transcript variant	R/S	84	84	11	deleterious	0.01	146	benign	0.145	23001	likely benign	23	159	likely benign	0.158	66	tolerated	0.065	610	medium	0.609	ENST00000680383.1
rs928477804	31601362	1:111756176	1:111756176	T	G/A/T			-	SNP	dbSNP	Frequency~TOPMed~gnomAD		missense variant	R/S	84	84	1	deleterious	0	706	possibly damaging	0.705	23001	likely benign	23	159	likely benign	0.158	66	tolerated	0.065	610	medium	0.609	ENST00000680627.1
rs928477804	31601362	1:111756176	1:111756176	T	G/A/T			-	SNP	dbSNP	Frequency~TOPMed~gnomAD		missense variant~NMD transcript variant	R/S	84	84	11	deleterious	0.01	78	benign	0.077	23001	likely benign	23	159	likely benign	0.158	66	tolerated	0.065	610	medium	0.609	ENST00000680936.1
rs928477804	31601362	1:111756176	1:111756176	T	G/A/T			-	SNP	dbSNP	Frequency~TOPMed~gnomAD		missense variant~NMD transcript variant	R/S	84	84	11	deleterious	0.01	422	benign	0.421	23001	likely benign	23	159	likely benign	0.158	66	tolerated	0.065	610	medium	0.609	ENST00000681559.1
rs368042774	39126179	1:111756650	1:111756650	T	A/G/T			-	SNP	dbSNP	Frequency~ESP~TOPMed		missense variant	L/F	85	85	1	deleterious	0	990	probably damaging	0.989	24001	likely benign	24	335	likely benign	0.334	62	tolerated	0.061	758	medium	0.757	ENST00000680518.1
rs1463504571	46425231	1:111756651	1:111756651	C	A/C			-	SNP	dbSNP	Frequency~TOPMed		missense variant	I/L	86	86	71	tolerated	0.07	378	benign	0.377	29001	likely benign	29	218	likely benign	0.217	80	tolerated	0.079	90	neutral	0.089	ENST00000680518.1
rs371615652	706440	1:111756655	1:111756655	G	T/G			-	SNP	dbSNP	Frequency~ESP~ExAC~TOPMed~gnomAD		missense variant	V/G	87	87	1	deleterious	0	896	possibly damaging	0.895	32001	likely deleterious	32	607	likely disease causing	0.606	136	tolerated	0.135	138	neutral	0.137	ENST00000680518.1
rs1427200722	41202691	1:111756661	1:111756661	T	C/T			-	SNP	dbSNP	Frequency~gnomAD		missense variant	A/V	89	89	1	deleterious	0	992	probably damaging	0.991	31001	likely deleterious	31	498	likely benign	0.497	516	damaging	0.515	981	high	0.98	ENST00000680518.1
rs549399606	1453301	1:111756190	1:111756190	G	A/G	G	0.0002	< 0.001	SNP	dbSNP	Frequency~1000Genomes~TOPMed~gnomAD		missense variant	Q/R	89	89	1	deleterious	0	993	probably damaging	0.992	28001	likely benign	28	670	likely disease causing	0.669	766	damaging	0.765	988	high	0.987	ENST00000369702.5
rs549399606	1453301	1:111756190	1:111756190	G	A/G	G	0.0002	< 0.001	SNP	dbSNP	Frequency~1000Genomes~TOPMed~gnomAD		missense variant~NMD transcript variant	Q/R	89	89	1	deleterious	0	999	probably damaging	0.998	28001	likely benign	28	670	likely disease causing	0.669	766	damaging	0.765	988	high	0.987	ENST00000533164.6
rs549399606	1453301	1:111756190	1:111756190	G	A/G	G	0.0002	< 0.001	SNP	dbSNP	Frequency~1000Genomes~TOPMed~gnomAD		missense variant~NMD transcript variant	Q/R	89	89	1	deleterious	0	988	probably damaging	0.987	28001	likely benign	28	670	likely disease causing	0.669	766	damaging	0.765	988	high	0.987	ENST00000679576.1
rs549399606	1453301	1:111756190	1:111756190	G	A/G	G	0.0002	< 0.001	SNP	dbSNP	Frequency~1000Genomes~TOPMed~gnomAD		missense variant	Q/R	89	89	1	deleterious	0	993	probably damaging	0.992	28001	likely benign	28	670	likely disease causing	0.669	766	damaging	0.765	988	high	0.987	ENST00000679724.1
rs549399606	1453301	1:111756190	1:111756190	G	A/G	G	0.0002	< 0.001	SNP	dbSNP	Frequency~1000Genomes~TOPMed~gnomAD		missense variant~NMD transcript variant	Q/R	89	89	1	deleterious	0	979	probably damaging	0.978	28001	likely benign	28	670	likely disease causing	0.669	766	damaging	0.765	988	high	0.987	ENST00000680383.1
rs549399606	1453301	1:111756190	1:111756190	G	A/G	G	0.0002	< 0.001	SNP	dbSNP	Frequency~1000Genomes~TOPMed~gnomAD		missense variant	Q/R	89	89	1	deleterious	0	993	probably damaging	0.992	28001	likely benign	28	670	likely disease causing	0.669	766	damaging	0.765	988	high	0.987	ENST00000680627.1
rs549399606	1453301	1:111756190	1:111756190	G	A/G	G	0.0002	< 0.001	SNP	dbSNP	Frequency~1000Genomes~TOPMed~gnomAD		missense variant~NMD transcript variant	Q/R	89	89	1	deleterious	0	938	probably damaging	0.937	28001	likely benign	28	670	likely disease causing	0.669	766	damaging	0.765	988	high	0.987	ENST00000680936.1
rs549399606	1453301	1:111756190	1:111756190	G	A/G	G	0.0002	< 0.001	SNP	dbSNP	Frequency~1000Genomes~TOPMed~gnomAD		missense variant~NMD transcript variant	Q/R	89	89	1	deleterious	0	994	probably damaging	0.993	28001	likely benign	28	670	likely disease causing	0.669	766	damaging	0.765	988	high	0.987	ENST00000681559.1
rs756081950	2771203	1:111756191	1:111756191	C	G/C			-	SNP	dbSNP	Frequency~ExAC~gnomAD		missense variant	Q/H	89	89	1	deleterious	0	996	probably damaging	0.995	24001	likely benign	24	731	likely disease causing	0.73	790	damaging	0.789	972	high	0.971	ENST00000369702.5
rs756081950	2771203	1:111756191	1:111756191	C	G/C			-	SNP	dbSNP	Frequency~ExAC~gnomAD		missense variant~NMD transcript variant	Q/H	89	89	1	deleterious	0	1000	probably damaging	0.999	24001	likely benign	24	731	likely disease causing	0.73	790	damaging	0.789	972	high	0.971	ENST00000533164.6
rs756081950	2771203	1:111756191	1:111756191	C	G/C			-	SNP	dbSNP	Frequency~ExAC~gnomAD		missense variant~NMD transcript variant	Q/H	89	89	1	deleterious	0	999	probably damaging	0.998	24001	likely benign	24	731	likely disease causing	0.73	790	damaging	0.789	972	high	0.971	ENST00000679576.1
rs756081950	2771203	1:111756191	1:111756191	C	G/C			-	SNP	dbSNP	Frequency~ExAC~gnomAD		missense variant	Q/H	89	89	1	deleterious	0	996	probably damaging	0.995	24001	likely benign	24	731	likely disease causing	0.73	790	damaging	0.789	972	high	0.971	ENST00000679724.1
rs756081950	2771203	1:111756191	1:111756191	C	G/C			-	SNP	dbSNP	Frequency~ExAC~gnomAD		missense variant~NMD transcript variant	Q/H	89	89	1	deleterious	0	1000	probably damaging	0.999	24001	likely benign	24	731	likely disease causing	0.73	790	damaging	0.789	972	high	0.971	ENST00000680383.1
rs756081950	2771203	1:111756191	1:111756191	C	G/C			-	SNP	dbSNP	Frequency~ExAC~gnomAD		missense variant	Q/H	89	89	1	deleterious	0	996	probably damaging	0.995	24001	likely benign	24	731	likely disease causing	0.73	790	damaging	0.789	972	high	0.971	ENST00000680627.1
rs756081950	2771203	1:111756191	1:111756191	C	G/C			-	SNP	dbSNP	Frequency~ExAC~gnomAD		missense variant~NMD transcript variant	Q/H	89	89	1	deleterious	0	997	probably damaging	0.996	24001	likely benign	24	731	likely disease causing	0.73	790	damaging	0.789	972	high	0.971	ENST00000680936.1
rs756081950	2771203	1:111756191	1:111756191	C	G/C			-	SNP	dbSNP	Frequency~ExAC~gnomAD		missense variant~NMD transcript variant	Q/H	89	89	1	deleterious	0	1001	probably damaging	1	24001	likely benign	24	731	likely disease causing	0.73	790	damaging	0.789	972	high	0.971	ENST00000681559.1
rs1245179864	28163135	1:111756192	1:111756192	T	C/T			-	SNP	dbSNP	Frequency~gnomAD		missense variant	L/F	90	90	1	deleterious	0	472	possibly damaging	0.471	25001	likely benign	25	106	likely benign	0.105	36	tolerated	0.035	339	low	0.338	ENST00000369702.5
rs1245179864	28163135	1:111756192	1:111756192	T	C/T			-	SNP	dbSNP	Frequency~gnomAD		missense variant~NMD transcript variant	L/F	90	90	151	tolerated	0.15	567	possibly damaging	0.566	25001	likely benign	25	106	likely benign	0.105	36	tolerated	0.035	339	low	0.338	ENST00000533164.6
rs1245179864	28163135	1:111756192	1:111756192	T	C/T			-	SNP	dbSNP	Frequency~gnomAD		missense variant~NMD transcript variant	L/F	90	90	101	tolerated	0.1	20	benign	0.019	25001	likely benign	25	106	likely benign	0.105	36	tolerated	0.035	339	low	0.338	ENST00000679576.1
rs1245179864	28163135	1:111756192	1:111756192	T	C/T			-	SNP	dbSNP	Frequency~gnomAD		missense variant	L/F	90	90	1	deleterious	0	472	possibly damaging	0.471	25001	likely benign	25	106	likely benign	0.105	36	tolerated	0.035	339	low	0.338	ENST00000679724.1
rs1245179864	28163135	1:111756192	1:111756192	T	C/T			-	SNP	dbSNP	Frequency~gnomAD		missense variant~NMD transcript variant	L/F	90	90	41	deleterious	0.04	151	benign	0.15	25001	likely benign	25	106	likely benign	0.105	36	tolerated	0.035	339	low	0.338	ENST00000680383.1
rs1245179864	28163135	1:111756192	1:111756192	T	C/T			-	SNP	dbSNP	Frequency~gnomAD		missense variant	L/F	90	90	21	deleterious	0.02	472	possibly damaging	0.471	25001	likely benign	25	106	likely benign	0.105	36	tolerated	0.035	339	low	0.338	ENST00000680627.1
rs1245179864	28163135	1:111756192	1:111756192	T	C/T			-	SNP	dbSNP	Frequency~gnomAD		missense variant~NMD transcript variant	L/F	90	90	41	deleterious	0.04	36	benign	0.035	25001	likely benign	25	106	likely benign	0.105	36	tolerated	0.035	339	low	0.338	ENST00000680936.1
rs1245179864	28163135	1:111756192	1:111756192	T	C/T			-	SNP	dbSNP	Frequency~gnomAD		missense variant~NMD transcript variant	L/F	90	90	61	tolerated	0.06	92	benign	0.091	25001	likely benign	25	106	likely benign	0.105	36	tolerated	0.035	339	low	0.338	ENST00000681559.1
rs1186885007	20782690	1:111756196	1:111756196	T	A/T			-	SNP	dbSNP	Frequency~TOPMed~gnomAD		missense variant	K/M	91	91	1	deleterious	0	984	probably damaging	0.983	32001	likely deleterious	32	434	likely benign	0.433	81	tolerated	0.08	481	low	0.48	ENST00000369702.5
rs1186885007	20782690	1:111756196	1:111756196	T	A/T			-	SNP	dbSNP	Frequency~TOPMed~gnomAD		missense variant~NMD transcript variant	K/M	91	91	21	deleterious	0.02	985	probably damaging	0.984	32001	likely deleterious	32	434	likely benign	0.433	81	tolerated	0.08	481	low	0.48	ENST00000533164.6
rs1186885007	20782690	1:111756196	1:111756196	T	A/T			-	SNP	dbSNP	Frequency~TOPMed~gnomAD		missense variant~NMD transcript variant	K/M	91	91	21	deleterious	0.02	285	benign	0.284	32001	likely deleterious	32	434	likely benign	0.433	81	tolerated	0.08	481	low	0.48	ENST00000679576.1
rs1186885007	20782690	1:111756196	1:111756196	T	A/T			-	SNP	dbSNP	Frequency~TOPMed~gnomAD		missense variant	K/M	91	91	1	deleterious	0	984	probably damaging	0.983	32001	likely deleterious	32	434	likely benign	0.433	81	tolerated	0.08	481	low	0.48	ENST00000679724.1
rs1186885007	20782690	1:111756196	1:111756196	T	A/T			-	SNP	dbSNP	Frequency~TOPMed~gnomAD		missense variant~NMD transcript variant	K/M	91	91	1	deleterious	0	525	possibly damaging	0.524	32001	likely deleterious	32	434	likely benign	0.433	81	tolerated	0.08	481	low	0.48	ENST00000680383.1
rs1186885007	20782690	1:111756196	1:111756196	T	A/T			-	SNP	dbSNP	Frequency~TOPMed~gnomAD		missense variant	K/M	91	91	1	deleterious	0	984	probably damaging	0.983	32001	likely deleterious	32	434	likely benign	0.433	81	tolerated	0.08	481	low	0.48	ENST00000680627.1
rs1186885007	20782690	1:111756196	1:111756196	T	A/T			-	SNP	dbSNP	Frequency~TOPMed~gnomAD		missense variant~NMD transcript variant	K/M	91	91	1	deleterious	0	177	benign	0.176	32001	likely deleterious	32	434	likely benign	0.433	81	tolerated	0.08	481	low	0.48	ENST00000680936.1
rs1186885007	20782690	1:111756196	1:111756196	T	A/T			-	SNP	dbSNP	Frequency~TOPMed~gnomAD		missense variant~NMD transcript variant	K/M	91	91	31	deleterious	0.03	177	benign	0.176	32001	likely deleterious	32	434	likely benign	0.433	81	tolerated	0.08	481	low	0.48	ENST00000681559.1
rs1364470841	38176911	1:111756199	1:111756199	T	C/T			-	SNP	dbSNP	Frequency~gnomAD		missense variant	A/V	92	92	1	deleterious	0	996	probably damaging	0.995	32001	likely deleterious	32	400	likely benign	0.399	234	tolerated	0.233	300	low	0.299	ENST00000369702.5
rs1364470841	38176911	1:111756199	1:111756199	T	C/T			-	SNP	dbSNP	Frequency~gnomAD		missense variant~NMD transcript variant	A/V	92	92	1	deleterious	0	998	probably damaging	0.997	32001	likely deleterious	32	400	likely benign	0.399	234	tolerated	0.233	300	low	0.299	ENST00000533164.6
rs1364470841	38176911	1:111756199	1:111756199	T	C/T			-	SNP	dbSNP	Frequency~gnomAD		missense variant~NMD transcript variant	A/V	92	92	1	deleterious	0	902	possibly damaging	0.901	32001	likely deleterious	32	400	likely benign	0.399	234	tolerated	0.233	300	low	0.299	ENST00000679576.1
rs1364470841	38176911	1:111756199	1:111756199	T	C/T			-	SNP	dbSNP	Frequency~gnomAD		missense variant	A/V	92	92	1	deleterious	0	996	probably damaging	0.995	32001	likely deleterious	32	400	likely benign	0.399	234	tolerated	0.233	300	low	0.299	ENST00000679724.1
rs1364470841	38176911	1:111756199	1:111756199	T	C/T			-	SNP	dbSNP	Frequency~gnomAD		missense variant~NMD transcript variant	A/V	92	92	1	deleterious	0	988	probably damaging	0.987	32001	likely deleterious	32	400	likely benign	0.399	234	tolerated	0.233	300	low	0.299	ENST00000680383.1
rs1364470841	38176911	1:111756199	1:111756199	T	C/T			-	SNP	dbSNP	Frequency~gnomAD		missense variant	A/V	92	92	1	deleterious	0	996	probably damaging	0.995	32001	likely deleterious	32	400	likely benign	0.399	234	tolerated	0.233	300	low	0.299	ENST00000680627.1
rs1364470841	38176911	1:111756199	1:111756199	T	C/T			-	SNP	dbSNP	Frequency~gnomAD		missense variant~NMD transcript variant	A/V	92	92	1	deleterious	0	940	probably damaging	0.939	32001	likely deleterious	32	400	likely benign	0.399	234	tolerated	0.233	300	low	0.299	ENST00000680936.1
rs1364470841	38176911	1:111756199	1:111756199	T	C/T			-	SNP	dbSNP	Frequency~gnomAD		missense variant~NMD transcript variant	A/V	92	92	1	deleterious	0	855	possibly damaging	0.854	32001	likely deleterious	32	400	likely benign	0.399	234	tolerated	0.233	300	low	0.299	ENST00000681559.1
rs1330303302	32188152	1:111756201	1:111756201	G	A/G			-	SNP	dbSNP	Frequency~TOPMed		missense variant	I/V	93	93	31	deleterious	0.03	555	possibly damaging	0.554	25001	likely benign	25	144	likely benign	0.143	77	tolerated	0.076	594	medium	0.593	ENST00000369702.5
rs1330303302	32188152	1:111756201	1:111756201	G	A/G			-	SNP	dbSNP	Frequency~TOPMed		missense variant~NMD transcript variant	I/V	93	93	31	deleterious	0.03	853	possibly damaging	0.852	25001	likely benign	25	144	likely benign	0.143	77	tolerated	0.076	594	medium	0.593	ENST00000533164.6
rs1330303302	32188152	1:111756201	1:111756201	G	A/G			-	SNP	dbSNP	Frequency~TOPMed		missense variant~NMD transcript variant	I/V	93	93	61	tolerated	0.06	310	benign	0.309	25001	likely benign	25	144	likely benign	0.143	77	tolerated	0.076	594	medium	0.593	ENST00000679576.1
rs1330303302	32188152	1:111756201	1:111756201	G	A/G			-	SNP	dbSNP	Frequency~TOPMed		missense variant	I/V	93	93	31	deleterious	0.03	555	possibly damaging	0.554	25001	likely benign	25	144	likely benign	0.143	77	tolerated	0.076	594	medium	0.593	ENST00000679724.1
rs1330303302	32188152	1:111756201	1:111756201	G	A/G			-	SNP	dbSNP	Frequency~TOPMed		missense variant~NMD transcript variant	I/V	93	93	31	deleterious	0.03	556	possibly damaging	0.555	25001	likely benign	25	144	likely benign	0.143	77	tolerated	0.076	594	medium	0.593	ENST00000680383.1
rs1330303302	32188152	1:111756201	1:111756201	G	A/G			-	SNP	dbSNP	Frequency~TOPMed		missense variant	I/V	93	93	31	deleterious	0.03	555	possibly damaging	0.554	25001	likely benign	25	144	likely benign	0.143	77	tolerated	0.076	594	medium	0.593	ENST00000680627.1
rs1330303302	32188152	1:111756201	1:111756201	G	A/G			-	SNP	dbSNP	Frequency~TOPMed		missense variant~NMD transcript variant	I/V	93	93	51	tolerated	0.05	124	benign	0.123	25001	likely benign	25	144	likely benign	0.143	77	tolerated	0.076	594	medium	0.593	ENST00000680936.1
rs1330303302	32188152	1:111756201	1:111756201	G	A/G			-	SNP	dbSNP	Frequency~TOPMed		missense variant~NMD transcript variant	I/V	93	93	61	tolerated	0.06	124	benign	0.123	25001	likely benign	25	144	likely benign	0.143	77	tolerated	0.076	594	medium	0.593	ENST00000681559.1
rs151038790	20532478	1:111756673	1:111756673	T	C/T			-	SNP	dbSNP	Frequency~ESP~ExAC~TOPMed~gnomAD		missense variant	T/I	93	93	1	deleterious	0	1001	probably damaging	1	27001	likely benign	27	569	likely disease causing	0.568	407	tolerated	0.406	966	high	0.965	ENST00000680518.1
rs1156735664	21091776	1:111756205	1:111756205	A	C/A			-	SNP	dbSNP	Frequency~gnomAD		missense variant	P/Q	94	94	1	deleterious	0	1001	probably damaging	1	28001	likely benign	28	483	likely benign	0.482	335	tolerated	0.334	879	medium	0.878	ENST00000369702.5
rs1156735664	21091776	1:111756205	1:111756205	A	C/A			-	SNP	dbSNP	Frequency~gnomAD		missense variant~NMD transcript variant	P/Q	94	94	1	deleterious	0	1001	probably damaging	1	28001	likely benign	28	483	likely benign	0.482	335	tolerated	0.334	879	medium	0.878	ENST00000533164.6
rs1156735664	21091776	1:111756205	1:111756205	A	C/A			-	SNP	dbSNP	Frequency~gnomAD		missense variant~NMD transcript variant	P/Q	94	94	1	deleterious	0	993	probably damaging	0.992	28001	likely benign	28	483	likely benign	0.482	335	tolerated	0.334	879	medium	0.878	ENST00000679576.1
rs1156735664	21091776	1:111756205	1:111756205	A	C/A			-	SNP	dbSNP	Frequency~gnomAD		missense variant	P/Q	94	94	1	deleterious	0	1001	probably damaging	1	28001	likely benign	28	483	likely benign	0.482	335	tolerated	0.334	879	medium	0.878	ENST00000679724.1
rs1156735664	21091776	1:111756205	1:111756205	A	C/A			-	SNP	dbSNP	Frequency~gnomAD		missense variant~NMD transcript variant	P/Q	94	94	1	deleterious	0	998	probably damaging	0.997	28001	likely benign	28	483	likely benign	0.482	335	tolerated	0.334	879	medium	0.878	ENST00000680383.1
rs1156735664	21091776	1:111756205	1:111756205	A	C/A			-	SNP	dbSNP	Frequency~gnomAD		missense variant	P/Q	94	94	1	deleterious	0	1001	probably damaging	1	28001	likely benign	28	483	likely benign	0.482	335	tolerated	0.334	879	medium	0.878	ENST00000680627.1
rs1156735664	21091776	1:111756205	1:111756205	A	C/A			-	SNP	dbSNP	Frequency~gnomAD		missense variant~NMD transcript variant	P/Q	94	94	1	deleterious	0	980	probably damaging	0.979	28001	likely benign	28	483	likely benign	0.482	335	tolerated	0.334	879	medium	0.878	ENST00000680936.1
rs1156735664	21091776	1:111756205	1:111756205	A	C/A			-	SNP	dbSNP	Frequency~gnomAD		missense variant~NMD transcript variant	P/Q	94	94	1	deleterious	0	980	probably damaging	0.979	28001	likely benign	28	483	likely benign	0.482	335	tolerated	0.334	879	medium	0.878	ENST00000681559.1
rs1455461321	41732339	1:111756204	1:111756204	A	C/A			-	SNP	dbSNP	Frequency~gnomAD		missense variant	P/T	94	94	1	deleterious	0	1001	probably damaging	1	26001	likely benign	26	412	likely benign	0.411	370	tolerated	0.369	871	medium	0.87	ENST00000369702.5
rs1455461321	41732339	1:111756204	1:111756204	A	C/A			-	SNP	dbSNP	Frequency~gnomAD		missense variant~NMD transcript variant	P/T	94	94	1	deleterious	0	1001	probably damaging	1	26001	likely benign	26	412	likely benign	0.411	370	tolerated	0.369	871	medium	0.87	ENST00000533164.6
rs1455461321	41732339	1:111756204	1:111756204	A	C/A			-	SNP	dbSNP	Frequency~gnomAD		missense variant~NMD transcript variant	P/T	94	94	1	deleterious	0	783	possibly damaging	0.782	26001	likely benign	26	412	likely benign	0.411	370	tolerated	0.369	871	medium	0.87	ENST00000679576.1
rs1455461321	41732339	1:111756204	1:111756204	A	C/A			-	SNP	dbSNP	Frequency~gnomAD		missense variant	P/T	94	94	1	deleterious	0	1001	probably damaging	1	26001	likely benign	26	412	likely benign	0.411	370	tolerated	0.369	871	medium	0.87	ENST00000679724.1
rs1455461321	41732339	1:111756204	1:111756204	A	C/A			-	SNP	dbSNP	Frequency~gnomAD		missense variant~NMD transcript variant	P/T	94	94	1	deleterious	0	903	possibly damaging	0.902	26001	likely benign	26	412	likely benign	0.411	370	tolerated	0.369	871	medium	0.87	ENST00000680383.1
rs1455461321	41732339	1:111756204	1:111756204	A	C/A			-	SNP	dbSNP	Frequency~gnomAD		missense variant	P/T	94	94	1	deleterious	0	1001	probably damaging	1	26001	likely benign	26	412	likely benign	0.411	370	tolerated	0.369	871	medium	0.87	ENST00000680627.1
rs1455461321	41732339	1:111756204	1:111756204	A	C/A			-	SNP	dbSNP	Frequency~gnomAD		missense variant~NMD transcript variant	P/T	94	94	1	deleterious	0	566	possibly damaging	0.565	26001	likely benign	26	412	likely benign	0.411	370	tolerated	0.369	871	medium	0.87	ENST00000680936.1
rs1455461321	41732339	1:111756204	1:111756204	A	C/A			-	SNP	dbSNP	Frequency~gnomAD		missense variant~NMD transcript variant	P/T	94	94	1	deleterious	0	566	possibly damaging	0.565	26001	likely benign	26	412	likely benign	0.411	370	tolerated	0.369	871	medium	0.87	ENST00000681559.1
rs1403391472	34764876	1:111756209	1:111756209	T	G/T			-	SNP	dbSNP	Frequency~gnomAD		missense variant	L/F	95	95	1	deleterious	0	617	possibly damaging	0.616	25001	likely benign	25	177	likely benign	0.176	97	tolerated	0.096	655	medium	0.654	ENST00000369702.5
rs1403391472	34764876	1:111756209	1:111756209	T	G/T			-	SNP	dbSNP	Frequency~gnomAD		missense variant~NMD transcript variant	L/F	95	95	31	deleterious	0.03	839	possibly damaging	0.838	25001	likely benign	25	177	likely benign	0.176	97	tolerated	0.096	655	medium	0.654	ENST00000533164.6
rs1403391472	34764876	1:111756209	1:111756209	T	G/T			-	SNP	dbSNP	Frequency~gnomAD		missense variant~NMD transcript variant	L/F	95	95	41	deleterious	0.04	10	benign	0.009	25001	likely benign	25	177	likely benign	0.176	97	tolerated	0.096	655	medium	0.654	ENST00000679576.1
rs1403391472	34764876	1:111756209	1:111756209	T	G/T			-	SNP	dbSNP	Frequency~gnomAD		missense variant	L/F	95	95	1	deleterious	0	617	possibly damaging	0.616	25001	likely benign	25	177	likely benign	0.176	97	tolerated	0.096	655	medium	0.654	ENST00000679724.1
rs1403391472	34764876	1:111756209	1:111756209	T	G/T			-	SNP	dbSNP	Frequency~gnomAD		missense variant~NMD transcript variant	L/F	95	95	1	deleterious	0	341	benign	0.34	25001	likely benign	25	177	likely benign	0.176	97	tolerated	0.096	655	medium	0.654	ENST00000680383.1
rs1403391472	34764876	1:111756209	1:111756209	T	G/T			-	SNP	dbSNP	Frequency~gnomAD		missense variant	L/F	95	95	1	deleterious	0	617	possibly damaging	0.616	25001	likely benign	25	177	likely benign	0.176	97	tolerated	0.096	655	medium	0.654	ENST00000680627.1
rs1403391472	34764876	1:111756209	1:111756209	T	G/T			-	SNP	dbSNP	Frequency~gnomAD		missense variant~NMD transcript variant	L/F	95	95	81	tolerated	0.08	10	benign	0.009	25001	likely benign	25	177	likely benign	0.176	97	tolerated	0.096	655	medium	0.654	ENST00000680936.1
rs1403391472	34764876	1:111756209	1:111756209	T	G/T			-	SNP	dbSNP	Frequency~gnomAD		missense variant~NMD transcript variant	L/F	95	95	71	tolerated	0.07	7	benign	0.006	25001	likely benign	25	177	likely benign	0.176	97	tolerated	0.096	655	medium	0.654	ENST00000681559.1
rs778592656	465397	1:111756679	1:111756679	G	A/G			-	SNP	dbSNP	Frequency~ExAC~gnomAD		missense variant	K/R	95	95	21	deleterious	0.02	1001	probably damaging	1	31001	likely deleterious	31	835	likely disease causing	0.834	698	damaging	0.697	986	high	0.985	ENST00000680518.1
rs747625817	6221506	1:111756682	1:111756682	G	C/G/T			-	SNP	dbSNP	Frequency~ExAC~gnomAD		missense variant	T/S	96	96	1	deleterious	0	994	probably damaging	0.993	26001	likely benign	26	482	likely benign	0.481	585	damaging	0.584	880	medium	0.879	ENST00000680518.1
rs747625817	6221506	1:111756682	1:111756682	T	C/G/T			-	SNP	dbSNP	Frequency~ExAC~gnomAD		missense variant	T/I	96	96	1	deleterious	0	1000	probably damaging	0.999	28001	likely benign	28	669	likely disease causing	0.668	754	damaging	0.753	987	high	0.986	ENST00000680518.1
rs1307016310	37559855	1:111756213	1:111756213	T	C/T			-	SNP	dbSNP	Frequency~gnomAD		missense variant	R/C	97	97	1	deleterious	0	999	probably damaging	0.998	32001	likely deleterious	32	226	likely benign	0.225	54	tolerated	0.053	356	low	0.355	ENST00000369702.5
rs1307016310	37559855	1:111756213	1:111756213	T	C/T			-	SNP	dbSNP	Frequency~gnomAD		missense variant~NMD transcript variant	R/C	97	97	11	deleterious	0.01	991	probably damaging	0.99	32001	likely deleterious	32	226	likely benign	0.225	54	tolerated	0.053	356	low	0.355	ENST00000533164.6
rs1307016310	37559855	1:111756213	1:111756213	T	C/T			-	SNP	dbSNP	Frequency~gnomAD		missense variant~NMD transcript variant	R/C	97	97	31	deleterious	0.03	38	benign	0.037	32001	likely deleterious	32	226	likely benign	0.225	54	tolerated	0.053	356	low	0.355	ENST00000679576.1
rs1307016310	37559855	1:111756213	1:111756213	T	C/T			-	SNP	dbSNP	Frequency~gnomAD		missense variant	R/C	97	97	1	deleterious	0	999	probably damaging	0.998	32001	likely deleterious	32	226	likely benign	0.225	54	tolerated	0.053	356	low	0.355	ENST00000679724.1
rs1307016310	37559855	1:111756213	1:111756213	T	C/T			-	SNP	dbSNP	Frequency~gnomAD		missense variant~NMD transcript variant	R/C	97	97	1	deleterious	0	563	possibly damaging	0.562	32001	likely deleterious	32	226	likely benign	0.225	54	tolerated	0.053	356	low	0.355	ENST00000680383.1
rs1307016310	37559855	1:111756213	1:111756213	T	C/T			-	SNP	dbSNP	Frequency~gnomAD		missense variant	R/C	97	97	1	deleterious	0	999	probably damaging	0.998	32001	likely deleterious	32	226	likely benign	0.225	54	tolerated	0.053	356	low	0.355	ENST00000680627.1
rs1307016310	37559855	1:111756213	1:111756213	T	C/T			-	SNP	dbSNP	Frequency~gnomAD		missense variant~NMD transcript variant	R/C	97	97	1	deleterious	0	56	benign	0.055	32001	likely deleterious	32	226	likely benign	0.225	54	tolerated	0.053	356	low	0.355	ENST00000680936.1
rs1307016310	37559855	1:111756213	1:111756213	T	C/T			-	SNP	dbSNP	Frequency~gnomAD		missense variant~NMD transcript variant	R/C	97	97	1	deleterious	0	56	benign	0.055	32001	likely deleterious	32	226	likely benign	0.225	54	tolerated	0.053	356	low	0.355	ENST00000681559.1
rs1337003987	36009463	1:111756214	1:111756214	A	G/A			-	SNP	dbSNP	Frequency~gnomAD		missense variant	R/H	97	97	1	deleterious	0	989	probably damaging	0.988	33001	likely deleterious	33	388	likely benign	0.387	78	tolerated	0.077	644	medium	0.643	ENST00000369702.5
rs1337003987	36009463	1:111756214	1:111756214	A	G/A			-	SNP	dbSNP	Frequency~gnomAD		missense variant~NMD transcript variant	R/H	97	97	21	deleterious	0.02	991	probably damaging	0.99	33001	likely deleterious	33	388	likely benign	0.387	78	tolerated	0.077	644	medium	0.643	ENST00000533164.6
rs1337003987	36009463	1:111756214	1:111756214	A	G/A			-	SNP	dbSNP	Frequency~gnomAD		missense variant~NMD transcript variant	R/H	97	97	21	deleterious	0.02	323	benign	0.322	33001	likely deleterious	33	388	likely benign	0.387	78	tolerated	0.077	644	medium	0.643	ENST00000679576.1
rs1337003987	36009463	1:111756214	1:111756214	A	G/A			-	SNP	dbSNP	Frequency~gnomAD		missense variant	R/H	97	97	1	deleterious	0	989	probably damaging	0.988	33001	likely deleterious	33	388	likely benign	0.387	78	tolerated	0.077	644	medium	0.643	ENST00000679724.1
rs1337003987	36009463	1:111756214	1:111756214	A	G/A			-	SNP	dbSNP	Frequency~gnomAD		missense variant~NMD transcript variant	R/H	97	97	11	deleterious	0.01	936	probably damaging	0.935	33001	likely deleterious	33	388	likely benign	0.387	78	tolerated	0.077	644	medium	0.643	ENST00000680383.1
rs1337003987	36009463	1:111756214	1:111756214	A	G/A			-	SNP	dbSNP	Frequency~gnomAD		missense variant	R/H	97	97	1	deleterious	0	989	probably damaging	0.988	33001	likely deleterious	33	388	likely benign	0.387	78	tolerated	0.077	644	medium	0.643	ENST00000680627.1
rs1337003987	36009463	1:111756214	1:111756214	A	G/A			-	SNP	dbSNP	Frequency~gnomAD		missense variant~NMD transcript variant	R/H	97	97	1	deleterious	0	421	benign	0.42	33001	likely deleterious	33	388	likely benign	0.387	78	tolerated	0.077	644	medium	0.643	ENST00000680936.1
rs1337003987	36009463	1:111756214	1:111756214	A	G/A			-	SNP	dbSNP	Frequency~gnomAD		missense variant~NMD transcript variant	R/H	97	97	11	deleterious	0.01	307	benign	0.306	33001	likely deleterious	33	388	likely benign	0.387	78	tolerated	0.077	644	medium	0.643	ENST00000681559.1
rs746307914	5163007	1:111756685	1:111756685	A	G/A/C			-	SNP	dbSNP	Frequency~ExAC~TOPMed~gnomAD		missense variant	C/Y	97	97	1	deleterious	0	997	probably damaging	0.996	32001	likely deleterious	32	598	likely disease causing	0.597	140	tolerated	0.139	225	low	0.224	ENST00000680518.1
rs746307914	5163007	1:111756685	1:111756685	C	G/A/C			-	SNP	dbSNP	Frequency~ExAC~TOPMed~gnomAD		missense variant	C/S	97	97	1	deleterious	0	905	possibly damaging	0.904	29001	likely benign	29	354	likely benign	0.353	130	tolerated	0.129	225	low	0.224	ENST00000680518.1
rs747782820	6342597	1:111756217	1:111756217	A	G/A			-	SNP	dbSNP	Frequency~ExAC		missense variant	C/Y	98	98	21	deleterious	0.02	929	probably damaging	0.928	32001	likely deleterious	32	328	likely benign	0.327	57	tolerated	0.056	211	low	0.21	ENST00000369702.5
rs747782820	6342597	1:111756217	1:111756217	A	G/A			-	SNP	dbSNP	Frequency~ExAC		missense variant~NMD transcript variant	C/Y	98	98	21	deleterious	0.02	464	possibly damaging	0.463	32001	likely deleterious	32	328	likely benign	0.327	57	tolerated	0.056	211	low	0.21	ENST00000533164.6
rs747782820	6342597	1:111756217	1:111756217	A	G/A			-	SNP	dbSNP	Frequency~ExAC		missense variant~NMD transcript variant	C/Y	98	98	31	deleterious	0.03	121	benign	0.12	32001	likely deleterious	32	328	likely benign	0.327	57	tolerated	0.056	211	low	0.21	ENST00000679576.1
rs747782820	6342597	1:111756217	1:111756217	A	G/A			-	SNP	dbSNP	Frequency~ExAC		missense variant	C/Y	98	98	21	deleterious	0.02	929	probably damaging	0.928	32001	likely deleterious	32	328	likely benign	0.327	57	tolerated	0.056	211	low	0.21	ENST00000679724.1
rs747782820	6342597	1:111756217	1:111756217	A	G/A			-	SNP	dbSNP	Frequency~ExAC		missense variant~NMD transcript variant	C/Y	98	98	31	deleterious	0.03	647	possibly damaging	0.646	32001	likely deleterious	32	328	likely benign	0.327	57	tolerated	0.056	211	low	0.21	ENST00000680383.1
rs747782820	6342597	1:111756217	1:111756217	A	G/A			-	SNP	dbSNP	Frequency~ExAC		missense variant	C/Y	98	98	11	deleterious	0.01	929	probably damaging	0.928	32001	likely deleterious	32	328	likely benign	0.327	57	tolerated	0.056	211	low	0.21	ENST00000680627.1
rs747782820	6342597	1:111756217	1:111756217	A	G/A			-	SNP	dbSNP	Frequency~ExAC		missense variant~NMD transcript variant	C/Y	98	98	51	tolerated	0.05	121	benign	0.12	32001	likely deleterious	32	328	likely benign	0.327	57	tolerated	0.056	211	low	0.21	ENST00000680936.1
rs747782820	6342597	1:111756217	1:111756217	A	G/A			-	SNP	dbSNP	Frequency~ExAC		missense variant~NMD transcript variant	C/Y	98	98	71	tolerated	0.07	429	benign	0.428	32001	likely deleterious	32	328	likely benign	0.327	57	tolerated	0.056	211	low	0.21	ENST00000681559.1
rs776023712	24413809	1:111756692	1:111756692	G	C/G			-	SNP	dbSNP	Frequency~ExAC~gnomAD		missense variant	F/L	99	99	1	deleterious	0	990	probably damaging	0.989	25001	likely benign	25	540	likely disease causing	0.539	368	tolerated	0.367	892	medium	0.891	ENST00000680518.1
rs771806127	21517784	1:111756222	1:111756222	A	C/A			-	SNP	dbSNP	Frequency~ExAC		missense variant	L/I	100	100	51	deleterious	0.05	93	benign	0.092	23001	likely benign	23	20	likely benign	0.019	14	tolerated	0.013	40	neutral	0.039	ENST00000369702.5
rs771806127	21517784	1:111756222	1:111756222	A	C/A			-	SNP	dbSNP	Frequency~ExAC		missense variant~NMD transcript variant	L/I	100	100	181	tolerated	0.18	99	benign	0.098	23001	likely benign	23	20	likely benign	0.019	14	tolerated	0.013	40	neutral	0.039	ENST00000533164.6
rs771806127	21517784	1:111756222	1:111756222	A	C/A			-	SNP	dbSNP	Frequency~ExAC		missense variant~NMD transcript variant	L/I	100	100	121	tolerated	0.12	8	benign	0.007	23001	likely benign	23	20	likely benign	0.019	14	tolerated	0.013	40	neutral	0.039	ENST00000679576.1
rs771806127	21517784	1:111756222	1:111756222	A	C/A			-	SNP	dbSNP	Frequency~ExAC		missense variant	L/I	100	100	51	deleterious	0.05	93	benign	0.092	23001	likely benign	23	20	likely benign	0.019	14	tolerated	0.013	40	neutral	0.039	ENST00000679724.1
rs771806127	21517784	1:111756222	1:111756222	A	C/A			-	SNP	dbSNP	Frequency~ExAC		missense variant~NMD transcript variant	L/I	100	100	131	tolerated	0.13	27	benign	0.026	23001	likely benign	23	20	likely benign	0.019	14	tolerated	0.013	40	neutral	0.039	ENST00000680383.1
rs771806127	21517784	1:111756222	1:111756222	A	C/A			-	SNP	dbSNP	Frequency~ExAC		missense variant	L/I	100	100	101	tolerated	0.1	93	benign	0.092	23001	likely benign	23	20	likely benign	0.019	14	tolerated	0.013	40	neutral	0.039	ENST00000680627.1
rs771806127	21517784	1:111756222	1:111756222	A	C/A			-	SNP	dbSNP	Frequency~ExAC		missense variant~NMD transcript variant	L/I	100	100	171	tolerated	0.17	6	benign	0.005	23001	likely benign	23	20	likely benign	0.019	14	tolerated	0.013	40	neutral	0.039	ENST00000680936.1
rs771806127	21517784	1:111756222	1:111756222	A	C/A			-	SNP	dbSNP	Frequency~ExAC		missense variant~NMD transcript variant	L/I	100	100	171	tolerated	0.17	4	benign	0.003	23001	likely benign	23	20	likely benign	0.019	14	tolerated	0.013	40	neutral	0.039	ENST00000681559.1
rs1392050905	35501767	1:111756225	1:111756225	A	G/A			-	SNP	dbSNP	Frequency~TOPMed		missense variant~splice region variant	D/N	101	101	1	deleterious	0	953	probably damaging	0.952	35001	likely deleterious	35	241	likely benign	0.24	264	tolerated	0.263	644	medium	0.643	ENST00000369702.5
rs1392050905	35501767	1:111756225	1:111756225	A	G/A			-	SNP	dbSNP	Frequency~TOPMed		missense variant~splice region variant~NMD transcript variant	D/N	101	101	11	deleterious	0.01	1001	probably damaging	1	35001	likely deleterious	35	241	likely benign	0.24	264	tolerated	0.263	644	medium	0.643	ENST00000533164.6
rs1392050905	35501767	1:111756225	1:111756225	A	G/A			-	SNP	dbSNP	Frequency~TOPMed		missense variant~splice region variant~NMD transcript variant	D/N	101	101	11	deleterious	0.01	851	possibly damaging	0.85	35001	likely deleterious	35	241	likely benign	0.24	264	tolerated	0.263	644	medium	0.643	ENST00000679576.1
rs1392050905	35501767	1:111756225	1:111756225	A	G/A			-	SNP	dbSNP	Frequency~TOPMed		missense variant~splice region variant	D/N	101	101	1	deleterious	0	953	probably damaging	0.952	35001	likely deleterious	35	241	likely benign	0.24	264	tolerated	0.263	644	medium	0.643	ENST00000679724.1
rs1392050905	35501767	1:111756225	1:111756225	A	G/A			-	SNP	dbSNP	Frequency~TOPMed		missense variant~splice region variant~NMD transcript variant	D/N	101	101	1	deleterious	0	969	probably damaging	0.968	35001	likely deleterious	35	241	likely benign	0.24	264	tolerated	0.263	644	medium	0.643	ENST00000680383.1
rs1392050905	35501767	1:111756225	1:111756225	A	G/A			-	SNP	dbSNP	Frequency~TOPMed		missense variant~splice region variant	D/N	101	101	1	deleterious	0	953	probably damaging	0.952	35001	likely deleterious	35	241	likely benign	0.24	264	tolerated	0.263	644	medium	0.643	ENST00000680627.1
rs1392050905	35501767	1:111756225	1:111756225	A	G/A			-	SNP	dbSNP	Frequency~TOPMed		missense variant~splice region variant~NMD transcript variant	D/N	101	101	1	deleterious	0	853	possibly damaging	0.852	35001	likely deleterious	35	241	likely benign	0.24	264	tolerated	0.263	644	medium	0.643	ENST00000680936.1
rs1392050905	35501767	1:111756225	1:111756225	A	G/A			-	SNP	dbSNP	Frequency~TOPMed		missense variant~splice region variant~NMD transcript variant	D/N	101	101	1	deleterious	0	853	possibly damaging	0.852	35001	likely deleterious	35	241	likely benign	0.24	264	tolerated	0.263	644	medium	0.643	ENST00000681559.1
rs1557920254	50128201	1:111756700	1:111756700	C	T/C			-	SNP	dbSNP			missense variant	I/T	102	102	71	tolerated	0.07	760	possibly damaging	0.759	29001	likely benign	29	291	likely benign	0.29	104	tolerated	0.103	271	low	0.27	ENST00000680518.1
rs368042774	39126179	1:111756650	1:111756650	T	A/G/T			-	SNP	dbSNP	Frequency~ESP~TOPMed		missense variant	L/F	102	102	1	deleterious	0	1000	probably damaging	0.999	24001	likely benign	24	335	likely benign	0.334	62	tolerated	0.061	758	medium	0.757	ENST00000369702.5
rs368042774	39126179	1:111756650	1:111756650	T	A/G/T			-	SNP	dbSNP	Frequency~ESP~TOPMed		missense variant~NMD transcript variant	L/F	102	102	1	deleterious	0	998	probably damaging	0.997	24001	likely benign	24	335	likely benign	0.334	62	tolerated	0.061	758	medium	0.757	ENST00000533164.6
rs368042774	39126179	1:111756650	1:111756650	T	A/G/T			-	SNP	dbSNP	Frequency~ESP~TOPMed		missense variant~NMD transcript variant	L/F	102	102	1	deleterious	0	958	probably damaging	0.957	24001	likely benign	24	335	likely benign	0.334	62	tolerated	0.061	758	medium	0.757	ENST00000679576.1
rs368042774	39126179	1:111756650	1:111756650	T	A/G/T			-	SNP	dbSNP	Frequency~ESP~TOPMed		missense variant	L/F	102	102	1	deleterious	0	1000	probably damaging	0.999	24001	likely benign	24	335	likely benign	0.334	62	tolerated	0.061	758	medium	0.757	ENST00000679724.1
rs368042774	39126179	1:111756650	1:111756650	T	A/G/T			-	SNP	dbSNP	Frequency~ESP~TOPMed		missense variant~NMD transcript variant	L/F	102	102	1	deleterious	0	911	probably damaging	0.91	24001	likely benign	24	335	likely benign	0.334	62	tolerated	0.061	758	medium	0.757	ENST00000680383.1
rs368042774	39126179	1:111756650	1:111756650	T	A/G/T			-	SNP	dbSNP	Frequency~ESP~TOPMed		missense variant	L/F	102	102	1	deleterious	0	1000	probably damaging	0.999	24001	likely benign	24	335	likely benign	0.334	62	tolerated	0.061	758	medium	0.757	ENST00000680627.1
rs368042774	39126179	1:111756650	1:111756650	T	A/G/T			-	SNP	dbSNP	Frequency~ESP~TOPMed		missense variant~NMD transcript variant	L/F	102	102	31	deleterious	0.03	923	probably damaging	0.922	24001	likely benign	24	335	likely benign	0.334	62	tolerated	0.061	758	medium	0.757	ENST00000680936.1
rs368042774	39126179	1:111756650	1:111756650	T	A/G/T			-	SNP	dbSNP	Frequency~ESP~TOPMed		missense variant~NMD transcript variant	L/F	102	102	21	deleterious	0.02	948	probably damaging	0.947	24001	likely benign	24	335	likely benign	0.334	62	tolerated	0.061	758	medium	0.757	ENST00000681559.1
rs763472728	7338259	1:111756699	1:111756699	G	A/G			-	SNP	dbSNP	Frequency~ExAC~TOPMed~gnomAD		missense variant	I/V	102	102	321	tolerated	0.32	21	benign	0.02	22001	likely benign	22	41	likely benign	0.04	23	tolerated	0.022	239	low	0.238	ENST00000680518.1
rs1463504571	46425231	1:111756651	1:111756651	C	A/C			-	SNP	dbSNP	Frequency~TOPMed		missense variant	I/L	103	103	1	deleterious	0	833	possibly damaging	0.832	29001	likely benign	29	218	likely benign	0.217	80	tolerated	0.079	90	neutral	0.089	ENST00000369702.5
rs1463504571	46425231	1:111756651	1:111756651	C	A/C			-	SNP	dbSNP	Frequency~TOPMed		missense variant~NMD transcript variant	I/L	103	103	511	tolerated	0.51	558	possibly damaging	0.557	29001	likely benign	29	218	likely benign	0.217	80	tolerated	0.079	90	neutral	0.089	ENST00000533164.6
rs1463504571	46425231	1:111756651	1:111756651	C	A/C			-	SNP	dbSNP	Frequency~TOPMed		missense variant~NMD transcript variant	I/L	103	103	421	tolerated	0.42	180	benign	0.179	29001	likely benign	29	218	likely benign	0.217	80	tolerated	0.079	90	neutral	0.089	ENST00000679576.1
rs1463504571	46425231	1:111756651	1:111756651	C	A/C			-	SNP	dbSNP	Frequency~TOPMed		missense variant	I/L	103	103	1	deleterious	0	833	possibly damaging	0.832	29001	likely benign	29	218	likely benign	0.217	80	tolerated	0.079	90	neutral	0.089	ENST00000679724.1
rs1463504571	46425231	1:111756651	1:111756651	C	A/C			-	SNP	dbSNP	Frequency~TOPMed		missense variant~NMD transcript variant	I/L	103	103	201	tolerated	0.2	145	benign	0.144	29001	likely benign	29	218	likely benign	0.217	80	tolerated	0.079	90	neutral	0.089	ENST00000680383.1
rs1463504571	46425231	1:111756651	1:111756651	C	A/C			-	SNP	dbSNP	Frequency~TOPMed		missense variant	I/L	103	103	41	deleterious	0.04	833	possibly damaging	0.832	29001	likely benign	29	218	likely benign	0.217	80	tolerated	0.079	90	neutral	0.089	ENST00000680627.1
rs1463504571	46425231	1:111756651	1:111756651	C	A/C			-	SNP	dbSNP	Frequency~TOPMed		missense variant~NMD transcript variant	I/L	103	103	171	tolerated	0.17	229	benign	0.228	29001	likely benign	29	218	likely benign	0.217	80	tolerated	0.079	90	neutral	0.089	ENST00000680936.1
rs1463504571	46425231	1:111756651	1:111756651	C	A/C			-	SNP	dbSNP	Frequency~TOPMed		missense variant~NMD transcript variant	I/L	103	103	321	tolerated	0.32	139	benign	0.138	29001	likely benign	29	218	likely benign	0.217	80	tolerated	0.079	90	neutral	0.089	ENST00000681559.1
rs371615652	706440	1:111756655	1:111756655	G	T/G			-	SNP	dbSNP	Frequency~ESP~ExAC~TOPMed~gnomAD		missense variant	V/G	104	104	1	deleterious	0	1001	probably damaging	1	32001	likely deleterious	32	607	likely disease causing	0.606	136	tolerated	0.135	138	neutral	0.137	ENST00000369702.5
rs371615652	706440	1:111756655	1:111756655	G	T/G			-	SNP	dbSNP	Frequency~ESP~ExAC~TOPMed~gnomAD		missense variant~NMD transcript variant	V/G	104	104	1	deleterious	0	776	possibly damaging	0.775	32001	likely deleterious	32	607	likely disease causing	0.606	136	tolerated	0.135	138	neutral	0.137	ENST00000533164.6
rs371615652	706440	1:111756655	1:111756655	G	T/G			-	SNP	dbSNP	Frequency~ESP~ExAC~TOPMed~gnomAD		missense variant~NMD transcript variant	V/G	104	104	11	deleterious	0.01	843	possibly damaging	0.842	32001	likely deleterious	32	607	likely disease causing	0.606	136	tolerated	0.135	138	neutral	0.137	ENST00000679576.1
rs371615652	706440	1:111756655	1:111756655	G	T/G			-	SNP	dbSNP	Frequency~ESP~ExAC~TOPMed~gnomAD		missense variant	V/G	104	104	1	deleterious	0	1001	probably damaging	1	32001	likely deleterious	32	607	likely disease causing	0.606	136	tolerated	0.135	138	neutral	0.137	ENST00000679724.1
rs371615652	706440	1:111756655	1:111756655	G	T/G			-	SNP	dbSNP	Frequency~ESP~ExAC~TOPMed~gnomAD		missense variant~NMD transcript variant	V/G	104	104	1	deleterious	0	868	possibly damaging	0.867	32001	likely deleterious	32	607	likely disease causing	0.606	136	tolerated	0.135	138	neutral	0.137	ENST00000680383.1
rs371615652	706440	1:111756655	1:111756655	G	T/G			-	SNP	dbSNP	Frequency~ESP~ExAC~TOPMed~gnomAD		missense variant	V/G	104	104	1	deleterious	0	1001	probably damaging	1	32001	likely deleterious	32	607	likely disease causing	0.606	136	tolerated	0.135	138	neutral	0.137	ENST00000680627.1
rs371615652	706440	1:111756655	1:111756655	G	T/G			-	SNP	dbSNP	Frequency~ESP~ExAC~TOPMed~gnomAD		missense variant~NMD transcript variant	V/G	104	104	1	deleterious	0	846	possibly damaging	0.845	32001	likely deleterious	32	607	likely disease causing	0.606	136	tolerated	0.135	138	neutral	0.137	ENST00000680936.1
rs371615652	706440	1:111756655	1:111756655	G	T/G			-	SNP	dbSNP	Frequency~ESP~ExAC~TOPMed~gnomAD		missense variant~NMD transcript variant	V/G	104	104	1	deleterious	0	892	possibly damaging	0.891	32001	likely deleterious	32	607	likely disease causing	0.606	136	tolerated	0.135	138	neutral	0.137	ENST00000681559.1
rs764544043	8024597	1:111756710	1:111756710	G	C/G/T			-	SNP	dbSNP	Frequency~ExAC~TOPMed~gnomAD		missense variant	D/E	105	105	1001	tolerated	1	1	benign	0	14001	likely benign	14	276	likely benign	0.275	4	tolerated	0.003	5	neutral	0.004	ENST00000680518.1
rs1427200722	41202691	1:111756661	1:111756661	T	C/T			-	SNP	dbSNP	Frequency~gnomAD		missense variant	A/V	106	106	1	deleterious	0	1000	probably damaging	0.999	31001	likely deleterious	31	498	likely benign	0.497	516	damaging	0.515	981	high	0.98	ENST00000369702.5
rs1427200722	41202691	1:111756661	1:111756661	T	C/T			-	SNP	dbSNP	Frequency~gnomAD		missense variant~NMD transcript variant	A/V	106	106	1	deleterious	0	1000	probably damaging	0.999	31001	likely deleterious	31	498	likely benign	0.497	516	damaging	0.515	981	high	0.98	ENST00000533164.6
rs1427200722	41202691	1:111756661	1:111756661	T	C/T			-	SNP	dbSNP	Frequency~gnomAD		missense variant~NMD transcript variant	A/V	106	106	1	deleterious	0	994	probably damaging	0.993	31001	likely deleterious	31	498	likely benign	0.497	516	damaging	0.515	981	high	0.98	ENST00000679576.1
rs1427200722	41202691	1:111756661	1:111756661	T	C/T			-	SNP	dbSNP	Frequency~gnomAD		missense variant	A/V	106	106	1	deleterious	0	1000	probably damaging	0.999	31001	likely deleterious	31	498	likely benign	0.497	516	damaging	0.515	981	high	0.98	ENST00000679724.1
rs1427200722	41202691	1:111756661	1:111756661	T	C/T			-	SNP	dbSNP	Frequency~gnomAD		missense variant~NMD transcript variant	A/V	106	106	1	deleterious	0	946	probably damaging	0.945	31001	likely deleterious	31	498	likely benign	0.497	516	damaging	0.515	981	high	0.98	ENST00000680383.1
rs1427200722	41202691	1:111756661	1:111756661	T	C/T			-	SNP	dbSNP	Frequency~gnomAD		missense variant	A/V	106	106	1	deleterious	0	1000	probably damaging	0.999	31001	likely deleterious	31	498	likely benign	0.497	516	damaging	0.515	981	high	0.98	ENST00000680627.1
rs1427200722	41202691	1:111756661	1:111756661	T	C/T			-	SNP	dbSNP	Frequency~gnomAD		missense variant~NMD transcript variant	A/V	106	106	1	deleterious	0	969	probably damaging	0.968	31001	likely deleterious	31	498	likely benign	0.497	516	damaging	0.515	981	high	0.98	ENST00000680936.1
rs1427200722	41202691	1:111756661	1:111756661	T	C/T			-	SNP	dbSNP	Frequency~gnomAD		missense variant~NMD transcript variant	A/V	106	106	1	deleterious	0	969	probably damaging	0.968	31001	likely deleterious	31	498	likely benign	0.497	516	damaging	0.515	981	high	0.98	ENST00000681559.1
rs761823116	6348707	1:111756711	1:111756711	C	T/C			-	SNP	dbSNP	Frequency~ExAC~gnomAD		missense variant	S/P	106	106	81	tolerated	0.08	544	possibly damaging	0.543	25001	likely benign	25	207	likely benign	0.206	26	tolerated	0.025	216	low	0.215	ENST00000680518.1
rs1557920268	50128302	1:111756714	1:111756714	T	C/T			-	SNP	dbSNP			missense variant	L/F	107	107	11	deleterious	0.01	58	benign	0.057	25001	likely benign	25	272	likely benign	0.271	115	tolerated	0.114	660	medium	0.659	ENST00000680518.1
rs767839185	18820083	1:111756720	1:111756720	G	C/G/T			-	SNP	dbSNP	Frequency~ExAC~TOPMed~gnomAD		missense variant	L/V	109	109	251	tolerated	0.25	1	benign	0	22001	likely benign	22	63	likely benign	0.062	29	tolerated	0.028	165	neutral	0.164	ENST00000680518.1
rs767839185	18820083	1:111756720	1:111756720	T	C/G/T			-	SNP	dbSNP	Frequency~ExAC~TOPMed~gnomAD		missense variant	L/F	109	109	31	deleterious	0.03	2	benign	0.001	26001	likely benign	26	126	likely benign	0.125	97	tolerated	0.096	356	low	0.355	ENST00000680518.1
rs1266620551	27378087	1:111756723	1:111756723	C	G/C			-	SNP	dbSNP	Frequency~TOPMed		missense variant	E/Q	110	110	141	tolerated	0.14	4	benign	0.003	23001	likely benign	23	64	likely benign	0.063	31	tolerated	0.03	145	neutral	0.144	ENST00000680518.1
rs151038790	20532478	1:111756673	1:111756673	T	C/T			-	SNP	dbSNP	Frequency~ESP~ExAC~TOPMed~gnomAD		missense variant	T/I	110	110	1	deleterious	0	1001	probably damaging	1	27001	likely benign	27	569	likely disease causing	0.568	407	tolerated	0.406	966	high	0.965	ENST00000369702.5
rs151038790	20532478	1:111756673	1:111756673	T	C/T			-	SNP	dbSNP	Frequency~ESP~ExAC~TOPMed~gnomAD		missense variant~NMD transcript variant	T/I	110	110	1	deleterious	0	1001	probably damaging	1	27001	likely benign	27	569	likely disease causing	0.568	407	tolerated	0.406	966	high	0.965	ENST00000533164.6
rs151038790	20532478	1:111756673	1:111756673	T	C/T			-	SNP	dbSNP	Frequency~ESP~ExAC~TOPMed~gnomAD		missense variant~NMD transcript variant	T/I	110	110	1	deleterious	0	1001	probably damaging	1	27001	likely benign	27	569	likely disease causing	0.568	407	tolerated	0.406	966	high	0.965	ENST00000679576.1
rs151038790	20532478	1:111756673	1:111756673	T	C/T			-	SNP	dbSNP	Frequency~ESP~ExAC~TOPMed~gnomAD		missense variant	T/I	110	110	1	deleterious	0	1001	probably damaging	1	27001	likely benign	27	569	likely disease causing	0.568	407	tolerated	0.406	966	high	0.965	ENST00000679724.1
rs151038790	20532478	1:111756673	1:111756673	T	C/T			-	SNP	dbSNP	Frequency~ESP~ExAC~TOPMed~gnomAD		missense variant~NMD transcript variant	T/I	110	110	1	deleterious	0	997	probably damaging	0.996	27001	likely benign	27	569	likely disease causing	0.568	407	tolerated	0.406	966	high	0.965	ENST00000680383.1
rs151038790	20532478	1:111756673	1:111756673	T	C/T			-	SNP	dbSNP	Frequency~ESP~ExAC~TOPMed~gnomAD		missense variant	T/I	110	110	1	deleterious	0	1001	probably damaging	1	27001	likely benign	27	569	likely disease causing	0.568	407	tolerated	0.406	966	high	0.965	ENST00000680627.1
rs151038790	20532478	1:111756673	1:111756673	T	C/T			-	SNP	dbSNP	Frequency~ESP~ExAC~TOPMed~gnomAD		missense variant~NMD transcript variant	T/I	110	110	1	deleterious	0	1001	probably damaging	1	27001	likely benign	27	569	likely disease causing	0.568	407	tolerated	0.406	966	high	0.965	ENST00000680936.1
rs151038790	20532478	1:111756673	1:111756673	T	C/T			-	SNP	dbSNP	Frequency~ESP~ExAC~TOPMed~gnomAD		missense variant~NMD transcript variant	T/I	110	110	1	deleterious	0	1001	probably damaging	1	27001	likely benign	27	569	likely disease causing	0.568	407	tolerated	0.406	966	high	0.965	ENST00000681559.1
rs1226478819	28267967	1:111756727	1:111756727	T	A/T			-	SNP	dbSNP	Frequency~gnomAD		missense variant	N/I	111	111	331	tolerated	0.33	21	benign	0.02	23001	likely benign	23	95	likely benign	0.094	24	tolerated	0.023	125	neutral	0.124	ENST00000680518.1
rs750608244	8343734	1:111756728	1:111756728	G	C/G			-	SNP	dbSNP	Frequency~ExAC		missense variant	N/K	111	111	921	tolerated	0.92	45	benign	0.044	24001	likely benign	24	55	likely benign	0.054	22	tolerated	0.021	112	neutral	0.111	ENST00000680518.1
rs1360255567	53836774	1:111756731	1:111756731	C	A/C/T			-	SNP	dbSNP	Frequency~TOPMed~gnomAD		missense variant	L/F	112	112	711	tolerated	0.71	4	benign	0.003	15001	likely benign	15	30	likely benign	0.029	10	tolerated	0.009	85	neutral	0.084	ENST00000680518.1
rs1360255567	53836774	1:111756731	1:111756731	T	A/C/T			-	SNP	dbSNP	Frequency~TOPMed~gnomAD		missense variant	L/F	112	112	711	tolerated	0.71	4	benign	0.003	15001	likely benign	15	30	likely benign	0.029	10	tolerated	0.009	85	neutral	0.084	ENST00000680518.1
rs541290409	93183807	1:111756729	1:111756729	G	T/G	G	0.0002	< 0.001	SNP	dbSNP	Frequency~1000Genomes~ExAC~TOPMed~gnomAD		missense variant	L/V	112	112	581	tolerated	0.58	1	benign	0	21001	likely benign	21	32	likely benign	0.031	12	tolerated	0.011	50	neutral	0.049	ENST00000680518.1
rs778592656	465397	1:111756679	1:111756679	G	A/G			-	SNP	dbSNP	Frequency~ExAC~gnomAD		missense variant	K/R	112	112	21	deleterious	0.02	1001	probably damaging	1	31001	likely deleterious	31	835	likely disease causing	0.834	698	damaging	0.697	986	high	0.985	ENST00000369702.5
rs778592656	465397	1:111756679	1:111756679	G	A/G			-	SNP	dbSNP	Frequency~ExAC~gnomAD		missense variant~NMD transcript variant	K/R	112	112	21	deleterious	0.02	1001	probably damaging	1	31001	likely deleterious	31	835	likely disease causing	0.834	698	damaging	0.697	986	high	0.985	ENST00000533164.6
rs778592656	465397	1:111756679	1:111756679	G	A/G			-	SNP	dbSNP	Frequency~ExAC~gnomAD		missense variant~NMD transcript variant	K/R	112	112	21	deleterious	0.02	1000	probably damaging	0.999	31001	likely deleterious	31	835	likely disease causing	0.834	698	damaging	0.697	986	high	0.985	ENST00000679576.1
rs778592656	465397	1:111756679	1:111756679	G	A/G			-	SNP	dbSNP	Frequency~ExAC~gnomAD		missense variant	K/R	112	112	21	deleterious	0.02	1001	probably damaging	1	31001	likely deleterious	31	835	likely disease causing	0.834	698	damaging	0.697	986	high	0.985	ENST00000679724.1
rs778592656	465397	1:111756679	1:111756679	G	A/G			-	SNP	dbSNP	Frequency~ExAC~gnomAD		missense variant~NMD transcript variant	K/R	112	112	21	deleterious	0.02	1000	probably damaging	0.999	31001	likely deleterious	31	835	likely disease causing	0.834	698	damaging	0.697	986	high	0.985	ENST00000680383.1
rs778592656	465397	1:111756679	1:111756679	G	A/G			-	SNP	dbSNP	Frequency~ExAC~gnomAD		missense variant	K/R	112	112	21	deleterious	0.02	1001	probably damaging	1	31001	likely deleterious	31	835	likely disease causing	0.834	698	damaging	0.697	986	high	0.985	ENST00000680627.1
rs778592656	465397	1:111756679	1:111756679	G	A/G			-	SNP	dbSNP	Frequency~ExAC~gnomAD		missense variant~NMD transcript variant	K/R	112	112	11	deleterious	0.01	1000	probably damaging	0.999	31001	likely deleterious	31	835	likely disease causing	0.834	698	damaging	0.697	986	high	0.985	ENST00000680936.1
rs778592656	465397	1:111756679	1:111756679	G	A/G			-	SNP	dbSNP	Frequency~ExAC~gnomAD		missense variant~NMD transcript variant	K/R	112	112	11	deleterious	0.01	1000	probably damaging	0.999	31001	likely deleterious	31	835	likely disease causing	0.834	698	damaging	0.697	986	high	0.985	ENST00000681559.1
rs564686198	9565659	1:111756732	1:111756732	G	A/G	G	0.0002	< 0.001	SNP	dbSNP	Frequency~1000Genomes~ExAC~gnomAD		missense variant	S/G	113	113	271	tolerated	0.27	4	benign	0.003	23001	likely benign	23	73	likely benign	0.072	11	tolerated	0.01	36	neutral	0.035	ENST00000680518.1
rs747625817	6221506	1:111756682	1:111756682	G	C/G/T			-	SNP	dbSNP	Frequency~ExAC~gnomAD		missense variant	T/S	113	113	1	deleterious	0	1000	probably damaging	0.999	26001	likely benign	26	482	likely benign	0.481	585	damaging	0.584	880	medium	0.879	ENST00000369702.5
rs747625817	6221506	1:111756682	1:111756682	T	C/G/T			-	SNP	dbSNP	Frequency~ExAC~gnomAD		missense variant	T/I	113	113	1	deleterious	0	1001	probably damaging	1	28001	likely benign	28	669	likely disease causing	0.668	754	damaging	0.753	987	high	0.986	ENST00000369702.5
rs747625817	6221506	1:111756682	1:111756682	G	C/G/T			-	SNP	dbSNP	Frequency~ExAC~gnomAD		missense variant~NMD transcript variant	T/S	113	113	1	deleterious	0	1001	probably damaging	1	26001	likely benign	26	482	likely benign	0.481	585	damaging	0.584	880	medium	0.879	ENST00000533164.6
rs747625817	6221506	1:111756682	1:111756682	T	C/G/T			-	SNP	dbSNP	Frequency~ExAC~gnomAD		missense variant~NMD transcript variant	T/I	113	113	1	deleterious	0	1001	probably damaging	1	28001	likely benign	28	669	likely disease causing	0.668	754	damaging	0.753	987	high	0.986	ENST00000533164.6
rs747625817	6221506	1:111756682	1:111756682	G	C/G/T			-	SNP	dbSNP	Frequency~ExAC~gnomAD		missense variant~NMD transcript variant	T/S	113	113	1	deleterious	0	996	probably damaging	0.995	26001	likely benign	26	482	likely benign	0.481	585	damaging	0.584	880	medium	0.879	ENST00000679576.1
rs747625817	6221506	1:111756682	1:111756682	T	C/G/T			-	SNP	dbSNP	Frequency~ExAC~gnomAD		missense variant~NMD transcript variant	T/I	113	113	1	deleterious	0	1000	probably damaging	0.999	28001	likely benign	28	669	likely disease causing	0.668	754	damaging	0.753	987	high	0.986	ENST00000679576.1
rs747625817	6221506	1:111756682	1:111756682	G	C/G/T			-	SNP	dbSNP	Frequency~ExAC~gnomAD		missense variant	T/S	113	113	1	deleterious	0	1000	probably damaging	0.999	26001	likely benign	26	482	likely benign	0.481	585	damaging	0.584	880	medium	0.879	ENST00000679724.1
rs747625817	6221506	1:111756682	1:111756682	T	C/G/T			-	SNP	dbSNP	Frequency~ExAC~gnomAD		missense variant	T/I	113	113	1	deleterious	0	1001	probably damaging	1	28001	likely benign	28	669	likely disease causing	0.668	754	damaging	0.753	987	high	0.986	ENST00000679724.1
rs747625817	6221506	1:111756682	1:111756682	G	C/G/T			-	SNP	dbSNP	Frequency~ExAC~gnomAD		missense variant~NMD transcript variant	T/S	113	113	31	deleterious	0.03	840	possibly damaging	0.839	26001	likely benign	26	482	likely benign	0.481	585	damaging	0.584	880	medium	0.879	ENST00000680383.1
rs747625817	6221506	1:111756682	1:111756682	T	C/G/T			-	SNP	dbSNP	Frequency~ExAC~gnomAD		missense variant~NMD transcript variant	T/I	113	113	1	deleterious	0	995	probably damaging	0.994	28001	likely benign	28	669	likely disease causing	0.668	754	damaging	0.753	987	high	0.986	ENST00000680383.1
rs747625817	6221506	1:111756682	1:111756682	G	C/G/T			-	SNP	dbSNP	Frequency~ExAC~gnomAD		missense variant	T/S	113	113	1	deleterious	0	1000	probably damaging	0.999	26001	likely benign	26	482	likely benign	0.481	585	damaging	0.584	880	medium	0.879	ENST00000680627.1
rs747625817	6221506	1:111756682	1:111756682	T	C/G/T			-	SNP	dbSNP	Frequency~ExAC~gnomAD		missense variant	T/I	113	113	1	deleterious	0	1001	probably damaging	1	28001	likely benign	28	669	likely disease causing	0.668	754	damaging	0.753	987	high	0.986	ENST00000680627.1
rs747625817	6221506	1:111756682	1:111756682	G	C/G/T			-	SNP	dbSNP	Frequency~ExAC~gnomAD		missense variant~NMD transcript variant	T/S	113	113	31	deleterious	0.03	761	possibly damaging	0.76	26001	likely benign	26	482	likely benign	0.481	585	damaging	0.584	880	medium	0.879	ENST00000680936.1
rs747625817	6221506	1:111756682	1:111756682	T	C/G/T			-	SNP	dbSNP	Frequency~ExAC~gnomAD		missense variant~NMD transcript variant	T/I	113	113	1	deleterious	0	995	probably damaging	0.994	28001	likely benign	28	669	likely disease causing	0.668	754	damaging	0.753	987	high	0.986	ENST00000680936.1
rs747625817	6221506	1:111756682	1:111756682	G	C/G/T			-	SNP	dbSNP	Frequency~ExAC~gnomAD		missense variant~NMD transcript variant	T/S	113	113	21	deleterious	0.02	761	possibly damaging	0.76	26001	likely benign	26	482	likely benign	0.481	585	damaging	0.584	880	medium	0.879	ENST00000681559.1
rs747625817	6221506	1:111756682	1:111756682	T	C/G/T			-	SNP	dbSNP	Frequency~ExAC~gnomAD		missense variant~NMD transcript variant	T/I	113	113	1	deleterious	0	995	probably damaging	0.994	28001	likely benign	28	669	likely disease causing	0.668	754	damaging	0.753	987	high	0.986	ENST00000681559.1
rs753641295	1233536	1:111756734	1:111756734	G	T/C/G			-	SNP	dbSNP	Frequency~ExAC~gnomAD		missense variant	S/R	113	113	191	tolerated	0.19	11	benign	0.01	22001	likely benign	22	35	likely benign	0.034	12	tolerated	0.011	122	neutral	0.121	ENST00000680518.1
rs1213548368	23452418	1:111756736	1:111756736	T	C/T			-	SNP	dbSNP	Frequency~gnomAD		missense variant	T/I	114	114	451	tolerated	0.45	19	benign	0.018	24001	likely benign	24	205	likely benign	0.204	56	tolerated	0.055	94	neutral	0.093	ENST00000680518.1
rs746307914	5163007	1:111756685	1:111756685	A	G/A/C			-	SNP	dbSNP	Frequency~ExAC~TOPMed~gnomAD		missense variant	C/Y	114	114	1	deleterious	0	994	probably damaging	0.993	32001	likely deleterious	32	598	likely disease causing	0.597	140	tolerated	0.139	225	low	0.224	ENST00000369702.5
rs746307914	5163007	1:111756685	1:111756685	C	G/A/C			-	SNP	dbSNP	Frequency~ExAC~TOPMed~gnomAD		missense variant	C/S	114	114	1	deleterious	0	923	probably damaging	0.922	29001	likely benign	29	354	likely benign	0.353	130	tolerated	0.129	225	low	0.224	ENST00000369702.5
rs746307914	5163007	1:111756685	1:111756685	A	G/A/C			-	SNP	dbSNP	Frequency~ExAC~TOPMed~gnomAD		missense variant~NMD transcript variant	C/Y	114	114	1	deleterious	0	969	probably damaging	0.968	32001	likely deleterious	32	598	likely disease causing	0.597	140	tolerated	0.139	225	low	0.224	ENST00000533164.6
rs746307914	5163007	1:111756685	1:111756685	C	G/A/C			-	SNP	dbSNP	Frequency~ExAC~TOPMed~gnomAD		missense variant~NMD transcript variant	C/S	114	114	1	deleterious	0	812	possibly damaging	0.811	29001	likely benign	29	354	likely benign	0.353	130	tolerated	0.129	225	low	0.224	ENST00000533164.6
rs746307914	5163007	1:111756685	1:111756685	A	G/A/C			-	SNP	dbSNP	Frequency~ExAC~TOPMed~gnomAD		missense variant~NMD transcript variant	C/Y	114	114	1	deleterious	0	930	probably damaging	0.929	32001	likely deleterious	32	598	likely disease causing	0.597	140	tolerated	0.139	225	low	0.224	ENST00000679576.1
rs746307914	5163007	1:111756685	1:111756685	C	G/A/C			-	SNP	dbSNP	Frequency~ExAC~TOPMed~gnomAD		missense variant~NMD transcript variant	C/S	114	114	1	deleterious	0	430	benign	0.429	29001	likely benign	29	354	likely benign	0.353	130	tolerated	0.129	225	low	0.224	ENST00000679576.1
rs746307914	5163007	1:111756685	1:111756685	A	G/A/C			-	SNP	dbSNP	Frequency~ExAC~TOPMed~gnomAD		missense variant	C/Y	114	114	1	deleterious	0	994	probably damaging	0.993	32001	likely deleterious	32	598	likely disease causing	0.597	140	tolerated	0.139	225	low	0.224	ENST00000679724.1
rs746307914	5163007	1:111756685	1:111756685	C	G/A/C			-	SNP	dbSNP	Frequency~ExAC~TOPMed~gnomAD		missense variant	C/S	114	114	1	deleterious	0	923	probably damaging	0.922	29001	likely benign	29	354	likely benign	0.353	130	tolerated	0.129	225	low	0.224	ENST00000679724.1
rs746307914	5163007	1:111756685	1:111756685	A	G/A/C			-	SNP	dbSNP	Frequency~ExAC~TOPMed~gnomAD		missense variant~NMD transcript variant	C/Y	114	114	1	deleterious	0	952	probably damaging	0.951	32001	likely deleterious	32	598	likely disease causing	0.597	140	tolerated	0.139	225	low	0.224	ENST00000680383.1
rs746307914	5163007	1:111756685	1:111756685	C	G/A/C			-	SNP	dbSNP	Frequency~ExAC~TOPMed~gnomAD		missense variant~NMD transcript variant	C/S	114	114	1	deleterious	0	649	possibly damaging	0.648	29001	likely benign	29	354	likely benign	0.353	130	tolerated	0.129	225	low	0.224	ENST00000680383.1
rs746307914	5163007	1:111756685	1:111756685	A	G/A/C			-	SNP	dbSNP	Frequency~ExAC~TOPMed~gnomAD		missense variant	C/Y	114	114	1	deleterious	0	994	probably damaging	0.993	32001	likely deleterious	32	598	likely disease causing	0.597	140	tolerated	0.139	225	low	0.224	ENST00000680627.1
rs746307914	5163007	1:111756685	1:111756685	C	G/A/C			-	SNP	dbSNP	Frequency~ExAC~TOPMed~gnomAD		missense variant	C/S	114	114	1	deleterious	0	923	probably damaging	0.922	29001	likely benign	29	354	likely benign	0.353	130	tolerated	0.129	225	low	0.224	ENST00000680627.1
rs746307914	5163007	1:111756685	1:111756685	A	G/A/C			-	SNP	dbSNP	Frequency~ExAC~TOPMed~gnomAD		missense variant~NMD transcript variant	C/Y	114	114	1	deleterious	0	930	probably damaging	0.929	32001	likely deleterious	32	598	likely disease causing	0.597	140	tolerated	0.139	225	low	0.224	ENST00000680936.1
rs746307914	5163007	1:111756685	1:111756685	C	G/A/C			-	SNP	dbSNP	Frequency~ExAC~TOPMed~gnomAD		missense variant~NMD transcript variant	C/S	114	114	1	deleterious	0	430	benign	0.429	29001	likely benign	29	354	likely benign	0.353	130	tolerated	0.129	225	low	0.224	ENST00000680936.1
rs746307914	5163007	1:111756685	1:111756685	A	G/A/C			-	SNP	dbSNP	Frequency~ExAC~TOPMed~gnomAD		missense variant~NMD transcript variant	C/Y	114	114	1	deleterious	0	930	probably damaging	0.929	32001	likely deleterious	32	598	likely disease causing	0.597	140	tolerated	0.139	225	low	0.224	ENST00000681559.1
rs746307914	5163007	1:111756685	1:111756685	C	G/A/C			-	SNP	dbSNP	Frequency~ExAC~TOPMed~gnomAD		missense variant~NMD transcript variant	C/S	114	114	11	deleterious	0.01	347	benign	0.346	29001	likely benign	29	354	likely benign	0.353	130	tolerated	0.129	225	low	0.224	ENST00000681559.1
rs1186853880	20769461	1:111756740	1:111756740	C	G/C			-	SNP	dbSNP	Frequency~gnomAD		missense variant~splice region variant	Q/H	115	115	1	deleterious	0	829	possibly damaging	0.828	35001	likely deleterious	35	525	likely disease causing	0.524	251	tolerated	0.25	819	medium	0.818	ENST00000680518.1
rs755000185	2097752	1:111756739	1:111756739	C	A/C/G			-	SNP	dbSNP	Frequency~ExAC~gnomAD		missense variant~splice region variant	Q/P	115	115	1	deleterious	0	997	probably damaging	0.996	33001	likely deleterious	33	705	likely disease causing	0.704	226	tolerated	0.225	741	medium	0.74	ENST00000680518.1
rs755000185	2097752	1:111756739	1:111756739	G	A/C/G			-	SNP	dbSNP	Frequency~ExAC~gnomAD		missense variant~splice region variant	Q/R	115	115	21	deleterious	0.02	744	possibly damaging	0.743	33001	likely deleterious	33	522	likely disease causing	0.521	130	tolerated	0.129	350	low	0.349	ENST00000680518.1
rs1407067669	37160566	1:111759400	1:111759400	T	A/T			-	SNP	dbSNP	Frequency~gnomAD		missense variant~splice region variant	I/F	116	116	1	deleterious	0	164	benign	0.163	29001	likely benign	29	154	likely benign	0.153	35	tolerated	0.034	233	low	0.232	ENST00000680518.1
rs776023712	24413809	1:111756692	1:111756692	G	C/G			-	SNP	dbSNP	Frequency~ExAC~gnomAD		missense variant	F/L	116	116	1	deleterious	0	1001	probably damaging	1	25001	likely benign	25	540	likely disease causing	0.539	368	tolerated	0.367	892	medium	0.891	ENST00000369702.5
rs776023712	24413809	1:111756692	1:111756692	G	C/G			-	SNP	dbSNP	Frequency~ExAC~gnomAD		missense variant~NMD transcript variant	F/L	116	116	1	deleterious	0	1001	probably damaging	1	25001	likely benign	25	540	likely disease causing	0.539	368	tolerated	0.367	892	medium	0.891	ENST00000533164.6
rs776023712	24413809	1:111756692	1:111756692	G	C/G			-	SNP	dbSNP	Frequency~ExAC~gnomAD		missense variant~NMD transcript variant	F/L	116	116	1	deleterious	0	979	probably damaging	0.978	25001	likely benign	25	540	likely disease causing	0.539	368	tolerated	0.367	892	medium	0.891	ENST00000679576.1
rs776023712	24413809	1:111756692	1:111756692	G	C/G			-	SNP	dbSNP	Frequency~ExAC~gnomAD		missense variant	F/L	116	116	1	deleterious	0	1001	probably damaging	1	25001	likely benign	25	540	likely disease causing	0.539	368	tolerated	0.367	892	medium	0.891	ENST00000679724.1
rs776023712	24413809	1:111756692	1:111756692	G	C/G			-	SNP	dbSNP	Frequency~ExAC~gnomAD		missense variant~NMD transcript variant	F/L	116	116	1	deleterious	0	913	probably damaging	0.912	25001	likely benign	25	540	likely disease causing	0.539	368	tolerated	0.367	892	medium	0.891	ENST00000680383.1
rs776023712	24413809	1:111756692	1:111756692	G	C/G			-	SNP	dbSNP	Frequency~ExAC~gnomAD		missense variant	F/L	116	116	1	deleterious	0	1001	probably damaging	1	25001	likely benign	25	540	likely disease causing	0.539	368	tolerated	0.367	892	medium	0.891	ENST00000680627.1
rs776023712	24413809	1:111756692	1:111756692	G	C/G			-	SNP	dbSNP	Frequency~ExAC~gnomAD		missense variant~NMD transcript variant	F/L	116	116	1	deleterious	0	913	probably damaging	0.912	25001	likely benign	25	540	likely disease causing	0.539	368	tolerated	0.367	892	medium	0.891	ENST00000680936.1
rs776023712	24413809	1:111756692	1:111756692	G	C/G			-	SNP	dbSNP	Frequency~ExAC~gnomAD		missense variant~NMD transcript variant	F/L	116	116	1	deleterious	0	913	probably damaging	0.912	25001	likely benign	25	540	likely disease causing	0.539	368	tolerated	0.367	892	medium	0.891	ENST00000681559.1
rs1454789199	41316651	1:111759405	1:111759405	T	G/T			-	SNP	dbSNP	Frequency~gnomAD		missense variant	L/F	117	117	1	deleterious	0	937	probably damaging	0.936	24001	likely benign	24	345	likely benign	0.344	95	tolerated	0.094	937	high	0.936	ENST00000680518.1
rs1282446591	30869416	1:111759406	1:111759406	T	A/T			-	SNP	dbSNP	Frequency~gnomAD		missense variant	I/F	118	118	1	deleterious	0	793	possibly damaging	0.792	26001	likely benign	26	230	likely benign	0.229	48	tolerated	0.047	880	medium	0.879	ENST00000680518.1
rs1378518497	43355909	1:111759407	1:111759407	C	T/C			-	SNP	dbSNP	Frequency~gnomAD		missense variant	I/T	118	118	1	deleterious	0	268	benign	0.267	26001	likely benign	26	472	likely benign	0.471	64	tolerated	0.063	812	medium	0.811	ENST00000680518.1
rs1557920254	50128201	1:111756700	1:111756700	C	T/C			-	SNP	dbSNP			missense variant	I/T	119	119	41	deleterious	0.04	977	probably damaging	0.976	29001	likely benign	29	291	likely benign	0.29	104	tolerated	0.103	271	low	0.27	ENST00000369702.5
rs1557920254	50128201	1:111756700	1:111756700	C	T/C			-	SNP	dbSNP			missense variant~NMD transcript variant	I/T	119	119	81	tolerated	0.08	426	benign	0.425	29001	likely benign	29	291	likely benign	0.29	104	tolerated	0.103	271	low	0.27	ENST00000533164.6
rs1557920254	50128201	1:111756700	1:111756700	C	T/C			-	SNP	dbSNP			missense variant~NMD transcript variant	I/T	119	119	101	tolerated	0.1	259	benign	0.258	29001	likely benign	29	291	likely benign	0.29	104	tolerated	0.103	271	low	0.27	ENST00000679576.1
rs1557920254	50128201	1:111756700	1:111756700	C	T/C			-	SNP	dbSNP			missense variant	I/T	119	119	41	deleterious	0.04	977	probably damaging	0.976	29001	likely benign	29	291	likely benign	0.29	104	tolerated	0.103	271	low	0.27	ENST00000679724.1
rs1557920254	50128201	1:111756700	1:111756700	C	T/C			-	SNP	dbSNP			missense variant~NMD transcript variant	I/T	119	119	111	tolerated	0.11	507	possibly damaging	0.506	29001	likely benign	29	291	likely benign	0.29	104	tolerated	0.103	271	low	0.27	ENST00000680383.1
rs1557920254	50128201	1:111756700	1:111756700	C	T/C			-	SNP	dbSNP			missense variant	I/T	119	119	41	deleterious	0.04	977	probably damaging	0.976	29001	likely benign	29	291	likely benign	0.29	104	tolerated	0.103	271	low	0.27	ENST00000680627.1
rs1557920254	50128201	1:111756700	1:111756700	C	T/C			-	SNP	dbSNP			missense variant~NMD transcript variant	I/T	119	119	51	tolerated	0.05	285	benign	0.284	29001	likely benign	29	291	likely benign	0.29	104	tolerated	0.103	271	low	0.27	ENST00000680936.1
rs1557920254	50128201	1:111756700	1:111756700	C	T/C			-	SNP	dbSNP			missense variant~NMD transcript variant	I/T	119	119	71	tolerated	0.07	507	possibly damaging	0.506	29001	likely benign	29	291	likely benign	0.29	104	tolerated	0.103	271	low	0.27	ENST00000681559.1
rs763472728	7338259	1:111756699	1:111756699	G	A/G			-	SNP	dbSNP	Frequency~ExAC~TOPMed~gnomAD		missense variant	I/V	119	119	261	tolerated	0.26	28	benign	0.027	22001	likely benign	22	41	likely benign	0.04	23	tolerated	0.022	239	low	0.238	ENST00000369702.5
rs763472728	7338259	1:111756699	1:111756699	G	A/G			-	SNP	dbSNP	Frequency~ExAC~TOPMed~gnomAD		missense variant~NMD transcript variant	I/V	119	119	291	tolerated	0.29	124	benign	0.123	22001	likely benign	22	41	likely benign	0.04	23	tolerated	0.022	239	low	0.238	ENST00000533164.6
rs763472728	7338259	1:111756699	1:111756699	G	A/G			-	SNP	dbSNP	Frequency~ExAC~TOPMed~gnomAD		missense variant~NMD transcript variant	I/V	119	119	291	tolerated	0.29	4	benign	0.003	22001	likely benign	22	41	likely benign	0.04	23	tolerated	0.022	239	low	0.238	ENST00000679576.1
rs763472728	7338259	1:111756699	1:111756699	G	A/G			-	SNP	dbSNP	Frequency~ExAC~TOPMed~gnomAD		missense variant	I/V	119	119	261	tolerated	0.26	28	benign	0.027	22001	likely benign	22	41	likely benign	0.04	23	tolerated	0.022	239	low	0.238	ENST00000679724.1
rs763472728	7338259	1:111756699	1:111756699	G	A/G			-	SNP	dbSNP	Frequency~ExAC~TOPMed~gnomAD		missense variant~NMD transcript variant	I/V	119	119	321	tolerated	0.32	4	benign	0.003	22001	likely benign	22	41	likely benign	0.04	23	tolerated	0.022	239	low	0.238	ENST00000680383.1
rs763472728	7338259	1:111756699	1:111756699	G	A/G			-	SNP	dbSNP	Frequency~ExAC~TOPMed~gnomAD		missense variant	I/V	119	119	271	tolerated	0.27	28	benign	0.027	22001	likely benign	22	41	likely benign	0.04	23	tolerated	0.022	239	low	0.238	ENST00000680627.1
rs763472728	7338259	1:111756699	1:111756699	G	A/G			-	SNP	dbSNP	Frequency~ExAC~TOPMed~gnomAD		missense variant~NMD transcript variant	I/V	119	119	331	tolerated	0.33	1	benign	0	22001	likely benign	22	41	likely benign	0.04	23	tolerated	0.022	239	low	0.238	ENST00000680936.1
rs763472728	7338259	1:111756699	1:111756699	G	A/G			-	SNP	dbSNP	Frequency~ExAC~TOPMed~gnomAD		missense variant~NMD transcript variant	I/V	119	119	311	tolerated	0.31	4	benign	0.003	22001	likely benign	22	41	likely benign	0.04	23	tolerated	0.022	239	low	0.238	ENST00000681559.1
rs141366359	15721295	1:111759413	1:111759413	G	C/G	G	0.001597	0.002	SNP	dbSNP	Frequency~1000Genomes~ESP~Phenotype_or_Disease~ExAC~TOPMed~gnomAD	likely benign	missense variant	A/G	120	120	1	deleterious	0	80	benign	0.079	26001	likely benign	26	323	likely benign	0.322	56	tolerated	0.055	816	medium	0.815	ENST00000680518.1
rs757973800	3958036	1:111759415	1:111759415	T	C/T			-	SNP	dbSNP	Frequency~ExAC~TOPMed~gnomAD		missense variant	P/S	121	121	1	deleterious	0	993	probably damaging	0.992	25001	likely benign	25	642	likely disease causing	0.641	261	tolerated	0.26	933	high	0.932	ENST00000680518.1
rs777168635	25229744	1:111759416	1:111759416	T	C/T			-	SNP	dbSNP	Frequency~ExAC~TOPMed~gnomAD		missense variant	P/L	121	121	1	deleterious	0	995	probably damaging	0.994	27001	likely benign	27	575	likely disease causing	0.574	330	tolerated	0.329	985	high	0.984	ENST00000680518.1
rs1207831266	43302723	1:111759419	1:111759419	T	C/T			-	SNP	dbSNP	Frequency~gnomAD		missense variant	T/I	122	122	1	deleterious	0	979	probably damaging	0.978	27001	likely benign	27	534	likely disease causing	0.533	207	tolerated	0.206	939	high	0.938	ENST00000680518.1
rs764544043	8024597	1:111756710	1:111756710	G	C/G/T			-	SNP	dbSNP	Frequency~ExAC~TOPMed~gnomAD		missense variant	D/E	122	122	431	tolerated	0.43	119	benign	0.118	14001	likely benign	14	276	likely benign	0.275	4	tolerated	0.003	5	neutral	0.004	ENST00000369702.5
rs764544043	8024597	1:111756710	1:111756710	G	C/G/T			-	SNP	dbSNP	Frequency~ExAC~TOPMed~gnomAD		missense variant~NMD transcript variant	D/E	122	122	1001	tolerated	1	178	benign	0.177	14001	likely benign	14	276	likely benign	0.275	4	tolerated	0.003	5	neutral	0.004	ENST00000533164.6
rs764544043	8024597	1:111756710	1:111756710	G	C/G/T			-	SNP	dbSNP	Frequency~ExAC~TOPMed~gnomAD		missense variant~NMD transcript variant	D/E	122	122	1001	tolerated	1	1	benign	0	14001	likely benign	14	276	likely benign	0.275	4	tolerated	0.003	5	neutral	0.004	ENST00000679576.1
rs764544043	8024597	1:111756710	1:111756710	G	C/G/T			-	SNP	dbSNP	Frequency~ExAC~TOPMed~gnomAD		missense variant	D/E	122	122	431	tolerated	0.43	119	benign	0.118	14001	likely benign	14	276	likely benign	0.275	4	tolerated	0.003	5	neutral	0.004	ENST00000679724.1
rs764544043	8024597	1:111756710	1:111756710	G	C/G/T			-	SNP	dbSNP	Frequency~ExAC~TOPMed~gnomAD		missense variant~NMD transcript variant	D/E	122	122	1001	tolerated	1	1	benign	0	14001	likely benign	14	276	likely benign	0.275	4	tolerated	0.003	5	neutral	0.004	ENST00000680383.1
rs764544043	8024597	1:111756710	1:111756710	G	C/G/T			-	SNP	dbSNP	Frequency~ExAC~TOPMed~gnomAD		missense variant	D/E	122	122	631	tolerated	0.63	119	benign	0.118	14001	likely benign	14	276	likely benign	0.275	4	tolerated	0.003	5	neutral	0.004	ENST00000680627.1
rs764544043	8024597	1:111756710	1:111756710	G	C/G/T			-	SNP	dbSNP	Frequency~ExAC~TOPMed~gnomAD		missense variant~NMD transcript variant	D/E	122	122	1001	tolerated	1	1	benign	0	14001	likely benign	14	276	likely benign	0.275	4	tolerated	0.003	5	neutral	0.004	ENST00000680936.1
rs764544043	8024597	1:111756710	1:111756710	G	C/G/T			-	SNP	dbSNP	Frequency~ExAC~TOPMed~gnomAD		missense variant~NMD transcript variant	D/E	122	122	1001	tolerated	1	1	benign	0	14001	likely benign	14	276	likely benign	0.275	4	tolerated	0.003	5	neutral	0.004	ENST00000681559.1
rs761823116	6348707	1:111756711	1:111756711	C	T/C			-	SNP	dbSNP	Frequency~ExAC~gnomAD		missense variant	S/P	123	123	21	deleterious	0.02	868	possibly damaging	0.867	25001	likely benign	25	207	likely benign	0.206	26	tolerated	0.025	216	low	0.215	ENST00000369702.5
rs761823116	6348707	1:111756711	1:111756711	C	T/C			-	SNP	dbSNP	Frequency~ExAC~gnomAD		missense variant~NMD transcript variant	S/P	123	123	31	deleterious	0.03	940	probably damaging	0.939	25001	likely benign	25	207	likely benign	0.206	26	tolerated	0.025	216	low	0.215	ENST00000533164.6
rs761823116	6348707	1:111756711	1:111756711	C	T/C			-	SNP	dbSNP	Frequency~ExAC~gnomAD		missense variant~NMD transcript variant	S/P	123	123	51	tolerated	0.05	126	benign	0.125	25001	likely benign	25	207	likely benign	0.206	26	tolerated	0.025	216	low	0.215	ENST00000679576.1
rs761823116	6348707	1:111756711	1:111756711	C	T/C			-	SNP	dbSNP	Frequency~ExAC~gnomAD		missense variant	S/P	123	123	21	deleterious	0.02	868	possibly damaging	0.867	25001	likely benign	25	207	likely benign	0.206	26	tolerated	0.025	216	low	0.215	ENST00000679724.1
rs761823116	6348707	1:111756711	1:111756711	C	T/C			-	SNP	dbSNP	Frequency~ExAC~gnomAD		missense variant~NMD transcript variant	S/P	123	123	61	tolerated	0.06	176	benign	0.175	25001	likely benign	25	207	likely benign	0.206	26	tolerated	0.025	216	low	0.215	ENST00000680383.1
rs761823116	6348707	1:111756711	1:111756711	C	T/C			-	SNP	dbSNP	Frequency~ExAC~gnomAD		missense variant	S/P	123	123	21	deleterious	0.02	868	possibly damaging	0.867	25001	likely benign	25	207	likely benign	0.206	26	tolerated	0.025	216	low	0.215	ENST00000680627.1
rs761823116	6348707	1:111756711	1:111756711	C	T/C			-	SNP	dbSNP	Frequency~ExAC~gnomAD		missense variant~NMD transcript variant	S/P	123	123	91	tolerated	0.09	476	possibly damaging	0.475	25001	likely benign	25	207	likely benign	0.206	26	tolerated	0.025	216	low	0.215	ENST00000680936.1
rs761823116	6348707	1:111756711	1:111756711	C	T/C			-	SNP	dbSNP	Frequency~ExAC~gnomAD		missense variant~NMD transcript variant	S/P	123	123	61	tolerated	0.06	476	possibly damaging	0.475	25001	likely benign	25	207	likely benign	0.206	26	tolerated	0.025	216	low	0.215	ENST00000681559.1
rs1557920268	50128302	1:111756714	1:111756714	T	C/T			-	SNP	dbSNP			missense variant	L/F	124	124	1	deleterious	0	995	probably damaging	0.994	25001	likely benign	25	272	likely benign	0.271	115	tolerated	0.114	660	medium	0.659	ENST00000369702.5
rs1557920268	50128302	1:111756714	1:111756714	T	C/T			-	SNP	dbSNP			missense variant~NMD transcript variant	L/F	124	124	1	deleterious	0	981	probably damaging	0.98	25001	likely benign	25	272	likely benign	0.271	115	tolerated	0.114	660	medium	0.659	ENST00000533164.6
rs1557920268	50128302	1:111756714	1:111756714	T	C/T			-	SNP	dbSNP			missense variant~NMD transcript variant	L/F	124	124	11	deleterious	0.01	366	benign	0.365	25001	likely benign	25	272	likely benign	0.271	115	tolerated	0.114	660	medium	0.659	ENST00000679576.1
rs1557920268	50128302	1:111756714	1:111756714	T	C/T			-	SNP	dbSNP			missense variant	L/F	124	124	1	deleterious	0	995	probably damaging	0.994	25001	likely benign	25	272	likely benign	0.271	115	tolerated	0.114	660	medium	0.659	ENST00000679724.1
rs1557920268	50128302	1:111756714	1:111756714	T	C/T			-	SNP	dbSNP			missense variant~NMD transcript variant	L/F	124	124	21	deleterious	0.02	260	benign	0.259	25001	likely benign	25	272	likely benign	0.271	115	tolerated	0.114	660	medium	0.659	ENST00000680383.1
rs1557920268	50128302	1:111756714	1:111756714	T	C/T			-	SNP	dbSNP			missense variant	L/F	124	124	1	deleterious	0	995	probably damaging	0.994	25001	likely benign	25	272	likely benign	0.271	115	tolerated	0.114	660	medium	0.659	ENST00000680627.1
rs1557920268	50128302	1:111756714	1:111756714	T	C/T			-	SNP	dbSNP			missense variant~NMD transcript variant	L/F	124	124	11	deleterious	0.01	366	benign	0.365	25001	likely benign	25	272	likely benign	0.271	115	tolerated	0.114	660	medium	0.659	ENST00000680936.1
rs1557920268	50128302	1:111756714	1:111756714	T	C/T			-	SNP	dbSNP			missense variant~NMD transcript variant	L/F	124	124	11	deleterious	0.01	306	benign	0.305	25001	likely benign	25	272	likely benign	0.271	115	tolerated	0.114	660	medium	0.659	ENST00000681559.1
rs1435659511	54152871	1:111759431	1:111759431	G	C/G			-	SNP	dbSNP	Frequency~TOPMed		missense variant	A/G	126	126	1	deleterious	0	969	probably damaging	0.968	25001	likely benign	25	520	likely disease causing	0.519	166	tolerated	0.165	876	medium	0.875	ENST00000680518.1
rs767839185	18820083	1:111756720	1:111756720	G	C/G/T			-	SNP	dbSNP	Frequency~ExAC~TOPMed~gnomAD		missense variant	L/V	126	126	141	tolerated	0.14	304	benign	0.303	22001	likely benign	22	63	likely benign	0.062	29	tolerated	0.028	165	neutral	0.164	ENST00000369702.5
rs767839185	18820083	1:111756720	1:111756720	T	C/G/T			-	SNP	dbSNP	Frequency~ExAC~TOPMed~gnomAD		missense variant	L/F	126	126	21	deleterious	0.02	985	probably damaging	0.984	26001	likely benign	26	126	likely benign	0.125	97	tolerated	0.096	356	low	0.355	ENST00000369702.5
rs767839185	18820083	1:111756720	1:111756720	G	C/G/T			-	SNP	dbSNP	Frequency~ExAC~TOPMed~gnomAD		missense variant~NMD transcript variant	L/V	126	126	111	tolerated	0.11	461	possibly damaging	0.46	22001	likely benign	22	63	likely benign	0.062	29	tolerated	0.028	165	neutral	0.164	ENST00000533164.6
rs767839185	18820083	1:111756720	1:111756720	T	C/G/T			-	SNP	dbSNP	Frequency~ExAC~TOPMed~gnomAD		missense variant~NMD transcript variant	L/F	126	126	61	tolerated	0.06	981	probably damaging	0.98	26001	likely benign	26	126	likely benign	0.125	97	tolerated	0.096	356	low	0.355	ENST00000533164.6
rs767839185	18820083	1:111756720	1:111756720	G	C/G/T			-	SNP	dbSNP	Frequency~ExAC~TOPMed~gnomAD		missense variant~NMD transcript variant	L/V	126	126	171	tolerated	0.17	2	benign	0.001	22001	likely benign	22	63	likely benign	0.062	29	tolerated	0.028	165	neutral	0.164	ENST00000679576.1
rs767839185	18820083	1:111756720	1:111756720	T	C/G/T			-	SNP	dbSNP	Frequency~ExAC~TOPMed~gnomAD		missense variant~NMD transcript variant	L/F	126	126	101	tolerated	0.1	11	benign	0.01	26001	likely benign	26	126	likely benign	0.125	97	tolerated	0.096	356	low	0.355	ENST00000679576.1
rs767839185	18820083	1:111756720	1:111756720	G	C/G/T			-	SNP	dbSNP	Frequency~ExAC~TOPMed~gnomAD		missense variant	L/V	126	126	141	tolerated	0.14	304	benign	0.303	22001	likely benign	22	63	likely benign	0.062	29	tolerated	0.028	165	neutral	0.164	ENST00000679724.1
rs767839185	18820083	1:111756720	1:111756720	T	C/G/T			-	SNP	dbSNP	Frequency~ExAC~TOPMed~gnomAD		missense variant	L/F	126	126	21	deleterious	0.02	985	probably damaging	0.984	26001	likely benign	26	126	likely benign	0.125	97	tolerated	0.096	356	low	0.355	ENST00000679724.1
rs767839185	18820083	1:111756720	1:111756720	G	C/G/T			-	SNP	dbSNP	Frequency~ExAC~TOPMed~gnomAD		missense variant~NMD transcript variant	L/V	126	126	341	tolerated	0.34	1	benign	0	22001	likely benign	22	63	likely benign	0.062	29	tolerated	0.028	165	neutral	0.164	ENST00000680383.1
rs767839185	18820083	1:111756720	1:111756720	T	C/G/T			-	SNP	dbSNP	Frequency~ExAC~TOPMed~gnomAD		missense variant~NMD transcript variant	L/F	126	126	21	deleterious	0.02	7	benign	0.006	26001	likely benign	26	126	likely benign	0.125	97	tolerated	0.096	356	low	0.355	ENST00000680383.1
rs767839185	18820083	1:111756720	1:111756720	G	C/G/T			-	SNP	dbSNP	Frequency~ExAC~TOPMed~gnomAD		missense variant	L/V	126	126	131	tolerated	0.13	304	benign	0.303	22001	likely benign	22	63	likely benign	0.062	29	tolerated	0.028	165	neutral	0.164	ENST00000680627.1
rs767839185	18820083	1:111756720	1:111756720	T	C/G/T			-	SNP	dbSNP	Frequency~ExAC~TOPMed~gnomAD		missense variant	L/F	126	126	21	deleterious	0.02	985	probably damaging	0.984	26001	likely benign	26	126	likely benign	0.125	97	tolerated	0.096	356	low	0.355	ENST00000680627.1
rs767839185	18820083	1:111756720	1:111756720	G	C/G/T			-	SNP	dbSNP	Frequency~ExAC~TOPMed~gnomAD		missense variant~NMD transcript variant	L/V	126	126	211	tolerated	0.21	2	benign	0.001	22001	likely benign	22	63	likely benign	0.062	29	tolerated	0.028	165	neutral	0.164	ENST00000680936.1
rs767839185	18820083	1:111756720	1:111756720	T	C/G/T			-	SNP	dbSNP	Frequency~ExAC~TOPMed~gnomAD		missense variant~NMD transcript variant	L/F	126	126	71	tolerated	0.07	11	benign	0.01	26001	likely benign	26	126	likely benign	0.125	97	tolerated	0.096	356	low	0.355	ENST00000680936.1
rs767839185	18820083	1:111756720	1:111756720	G	C/G/T			-	SNP	dbSNP	Frequency~ExAC~TOPMed~gnomAD		missense variant~NMD transcript variant	L/V	126	126	191	tolerated	0.19	1	benign	0	22001	likely benign	22	63	likely benign	0.062	29	tolerated	0.028	165	neutral	0.164	ENST00000681559.1
rs767839185	18820083	1:111756720	1:111756720	T	C/G/T			-	SNP	dbSNP	Frequency~ExAC~TOPMed~gnomAD		missense variant~NMD transcript variant	L/F	126	126	71	tolerated	0.07	7	benign	0.006	26001	likely benign	26	126	likely benign	0.125	97	tolerated	0.096	356	low	0.355	ENST00000681559.1
rs1266620551	27378087	1:111756723	1:111756723	C	G/C			-	SNP	dbSNP	Frequency~TOPMed		missense variant	E/Q	127	127	71	tolerated	0.07	72	benign	0.071	23001	likely benign	23	64	likely benign	0.063	31	tolerated	0.03	145	neutral	0.144	ENST00000369702.5
rs1266620551	27378087	1:111756723	1:111756723	C	G/C			-	SNP	dbSNP	Frequency~TOPMed		missense variant~NMD transcript variant	E/Q	127	127	101	tolerated	0.1	506	possibly damaging	0.505	23001	likely benign	23	64	likely benign	0.063	31	tolerated	0.03	145	neutral	0.144	ENST00000533164.6
rs1266620551	27378087	1:111756723	1:111756723	C	G/C			-	SNP	dbSNP	Frequency~TOPMed		missense variant~NMD transcript variant	E/Q	127	127	171	tolerated	0.17	7	benign	0.006	23001	likely benign	23	64	likely benign	0.063	31	tolerated	0.03	145	neutral	0.144	ENST00000679576.1
rs1266620551	27378087	1:111756723	1:111756723	C	G/C			-	SNP	dbSNP	Frequency~TOPMed		missense variant	E/Q	127	127	71	tolerated	0.07	72	benign	0.071	23001	likely benign	23	64	likely benign	0.063	31	tolerated	0.03	145	neutral	0.144	ENST00000679724.1
rs1266620551	27378087	1:111756723	1:111756723	C	G/C			-	SNP	dbSNP	Frequency~TOPMed		missense variant~NMD transcript variant	E/Q	127	127	221	tolerated	0.22	4	benign	0.003	23001	likely benign	23	64	likely benign	0.063	31	tolerated	0.03	145	neutral	0.144	ENST00000680383.1
rs1266620551	27378087	1:111756723	1:111756723	C	G/C			-	SNP	dbSNP	Frequency~TOPMed		missense variant	E/Q	127	127	61	tolerated	0.06	72	benign	0.071	23001	likely benign	23	64	likely benign	0.063	31	tolerated	0.03	145	neutral	0.144	ENST00000680627.1
rs1266620551	27378087	1:111756723	1:111756723	C	G/C			-	SNP	dbSNP	Frequency~TOPMed		missense variant~NMD transcript variant	E/Q	127	127	291	tolerated	0.29	11	benign	0.01	23001	likely benign	23	64	likely benign	0.063	31	tolerated	0.03	145	neutral	0.144	ENST00000680936.1
rs1266620551	27378087	1:111756723	1:111756723	C	G/C			-	SNP	dbSNP	Frequency~TOPMed		missense variant~NMD transcript variant	E/Q	127	127	261	tolerated	0.26	4	benign	0.003	23001	likely benign	23	64	likely benign	0.063	31	tolerated	0.03	145	neutral	0.144	ENST00000681559.1
rs1226478819	28267967	1:111756727	1:111756727	T	A/T			-	SNP	dbSNP	Frequency~gnomAD		missense variant	N/I	128	128	141	tolerated	0.14	52	benign	0.051	23001	likely benign	23	95	likely benign	0.094	24	tolerated	0.023	125	neutral	0.124	ENST00000369702.5
rs1226478819	28267967	1:111756727	1:111756727	T	A/T			-	SNP	dbSNP	Frequency~gnomAD		missense variant~NMD transcript variant	N/I	128	128	61	tolerated	0.06	138	benign	0.137	23001	likely benign	23	95	likely benign	0.094	24	tolerated	0.023	125	neutral	0.124	ENST00000533164.6
rs1226478819	28267967	1:111756727	1:111756727	T	A/T			-	SNP	dbSNP	Frequency~gnomAD		missense variant~NMD transcript variant	N/I	128	128	361	tolerated	0.36	2	benign	0.001	23001	likely benign	23	95	likely benign	0.094	24	tolerated	0.023	125	neutral	0.124	ENST00000679576.1
rs1226478819	28267967	1:111756727	1:111756727	T	A/T			-	SNP	dbSNP	Frequency~gnomAD		missense variant	N/I	128	128	141	tolerated	0.14	52	benign	0.051	23001	likely benign	23	95	likely benign	0.094	24	tolerated	0.023	125	neutral	0.124	ENST00000679724.1
rs1226478819	28267967	1:111756727	1:111756727	T	A/T			-	SNP	dbSNP	Frequency~gnomAD		missense variant~NMD transcript variant	N/I	128	128	311	tolerated	0.31	2	benign	0.001	23001	likely benign	23	95	likely benign	0.094	24	tolerated	0.023	125	neutral	0.124	ENST00000680383.1
rs1226478819	28267967	1:111756727	1:111756727	T	A/T			-	SNP	dbSNP	Frequency~gnomAD		missense variant	N/I	128	128	211	tolerated	0.21	52	benign	0.051	23001	likely benign	23	95	likely benign	0.094	24	tolerated	0.023	125	neutral	0.124	ENST00000680627.1
rs1226478819	28267967	1:111756727	1:111756727	T	A/T			-	SNP	dbSNP	Frequency~gnomAD		missense variant~NMD transcript variant	N/I	128	128	361	tolerated	0.36	2	benign	0.001	23001	likely benign	23	95	likely benign	0.094	24	tolerated	0.023	125	neutral	0.124	ENST00000680936.1
rs1226478819	28267967	1:111756727	1:111756727	T	A/T			-	SNP	dbSNP	Frequency~gnomAD		missense variant~NMD transcript variant	N/I	128	128	311	tolerated	0.31	2	benign	0.001	23001	likely benign	23	95	likely benign	0.094	24	tolerated	0.023	125	neutral	0.124	ENST00000681559.1
rs750608244	8343734	1:111756728	1:111756728	G	C/G			-	SNP	dbSNP	Frequency~ExAC		missense variant	N/K	128	128	41	deleterious	0.04	169	benign	0.168	24001	likely benign	24	55	likely benign	0.054	22	tolerated	0.021	112	neutral	0.111	ENST00000369702.5
rs750608244	8343734	1:111756728	1:111756728	G	C/G			-	SNP	dbSNP	Frequency~ExAC		missense variant~NMD transcript variant	N/K	128	128	181	tolerated	0.18	526	possibly damaging	0.525	24001	likely benign	24	55	likely benign	0.054	22	tolerated	0.021	112	neutral	0.111	ENST00000533164.6
rs750608244	8343734	1:111756728	1:111756728	G	C/G			-	SNP	dbSNP	Frequency~ExAC		missense variant~NMD transcript variant	N/K	128	128	281	tolerated	0.28	6	benign	0.005	24001	likely benign	24	55	likely benign	0.054	22	tolerated	0.021	112	neutral	0.111	ENST00000679576.1
rs750608244	8343734	1:111756728	1:111756728	G	C/G			-	SNP	dbSNP	Frequency~ExAC		missense variant	N/K	128	128	41	deleterious	0.04	169	benign	0.168	24001	likely benign	24	55	likely benign	0.054	22	tolerated	0.021	112	neutral	0.111	ENST00000679724.1
rs750608244	8343734	1:111756728	1:111756728	G	C/G			-	SNP	dbSNP	Frequency~ExAC		missense variant~NMD transcript variant	N/K	128	128	971	tolerated	0.97	4	benign	0.003	24001	likely benign	24	55	likely benign	0.054	22	tolerated	0.021	112	neutral	0.111	ENST00000680383.1
rs750608244	8343734	1:111756728	1:111756728	G	C/G			-	SNP	dbSNP	Frequency~ExAC		missense variant	N/K	128	128	311	tolerated	0.31	169	benign	0.168	24001	likely benign	24	55	likely benign	0.054	22	tolerated	0.021	112	neutral	0.111	ENST00000680627.1
rs750608244	8343734	1:111756728	1:111756728	G	C/G			-	SNP	dbSNP	Frequency~ExAC		missense variant~NMD transcript variant	N/K	128	128	901	tolerated	0.9	4	benign	0.003	24001	likely benign	24	55	likely benign	0.054	22	tolerated	0.021	112	neutral	0.111	ENST00000680936.1
rs750608244	8343734	1:111756728	1:111756728	G	C/G			-	SNP	dbSNP	Frequency~ExAC		missense variant~NMD transcript variant	N/K	128	128	961	tolerated	0.96	4	benign	0.003	24001	likely benign	24	55	likely benign	0.054	22	tolerated	0.021	112	neutral	0.111	ENST00000681559.1
rs1360255567	53836774	1:111756731	1:111756731	C	A/C/T			-	SNP	dbSNP	Frequency~TOPMed~gnomAD		missense variant	L/F	129	129	701	tolerated	0.7	12	benign	0.011	15001	likely benign	15	30	likely benign	0.029	10	tolerated	0.009	85	neutral	0.084	ENST00000369702.5
rs1360255567	53836774	1:111756731	1:111756731	T	A/C/T			-	SNP	dbSNP	Frequency~TOPMed~gnomAD		missense variant	L/F	129	129	701	tolerated	0.7	12	benign	0.011	15001	likely benign	15	30	likely benign	0.029	10	tolerated	0.009	85	neutral	0.084	ENST00000369702.5
rs1360255567	53836774	1:111756731	1:111756731	C	A/C/T			-	SNP	dbSNP	Frequency~TOPMed~gnomAD		missense variant~NMD transcript variant	L/F	129	129	691	tolerated	0.69	16	benign	0.015	15001	likely benign	15	30	likely benign	0.029	10	tolerated	0.009	85	neutral	0.084	ENST00000533164.6
rs1360255567	53836774	1:111756731	1:111756731	T	A/C/T			-	SNP	dbSNP	Frequency~TOPMed~gnomAD		missense variant~NMD transcript variant	L/F	129	129	691	tolerated	0.69	16	benign	0.015	15001	likely benign	15	30	likely benign	0.029	10	tolerated	0.009	85	neutral	0.084	ENST00000533164.6
rs1360255567	53836774	1:111756731	1:111756731	C	A/C/T			-	SNP	dbSNP	Frequency~TOPMed~gnomAD		missense variant~NMD transcript variant	L/F	129	129	711	tolerated	0.71	1	benign	0	15001	likely benign	15	30	likely benign	0.029	10	tolerated	0.009	85	neutral	0.084	ENST00000679576.1
rs1360255567	53836774	1:111756731	1:111756731	T	A/C/T			-	SNP	dbSNP	Frequency~TOPMed~gnomAD		missense variant~NMD transcript variant	L/F	129	129	711	tolerated	0.71	1	benign	0	15001	likely benign	15	30	likely benign	0.029	10	tolerated	0.009	85	neutral	0.084	ENST00000679576.1
rs1360255567	53836774	1:111756731	1:111756731	C	A/C/T			-	SNP	dbSNP	Frequency~TOPMed~gnomAD		missense variant	L/F	129	129	701	tolerated	0.7	12	benign	0.011	15001	likely benign	15	30	likely benign	0.029	10	tolerated	0.009	85	neutral	0.084	ENST00000679724.1
rs1360255567	53836774	1:111756731	1:111756731	T	A/C/T			-	SNP	dbSNP	Frequency~TOPMed~gnomAD		missense variant	L/F	129	129	701	tolerated	0.7	12	benign	0.011	15001	likely benign	15	30	likely benign	0.029	10	tolerated	0.009	85	neutral	0.084	ENST00000679724.1
rs1360255567	53836774	1:111756731	1:111756731	C	A/C/T			-	SNP	dbSNP	Frequency~TOPMed~gnomAD		missense variant~NMD transcript variant	L/F	129	129	701	tolerated	0.7	4	benign	0.003	15001	likely benign	15	30	likely benign	0.029	10	tolerated	0.009	85	neutral	0.084	ENST00000680383.1
rs1360255567	53836774	1:111756731	1:111756731	T	A/C/T			-	SNP	dbSNP	Frequency~TOPMed~gnomAD		missense variant~NMD transcript variant	L/F	129	129	701	tolerated	0.7	4	benign	0.003	15001	likely benign	15	30	likely benign	0.029	10	tolerated	0.009	85	neutral	0.084	ENST00000680383.1
rs1360255567	53836774	1:111756731	1:111756731	C	A/C/T			-	SNP	dbSNP	Frequency~TOPMed~gnomAD		missense variant	L/F	129	129	691	tolerated	0.69	12	benign	0.011	15001	likely benign	15	30	likely benign	0.029	10	tolerated	0.009	85	neutral	0.084	ENST00000680627.1
rs1360255567	53836774	1:111756731	1:111756731	T	A/C/T			-	SNP	dbSNP	Frequency~TOPMed~gnomAD		missense variant	L/F	129	129	691	tolerated	0.69	12	benign	0.011	15001	likely benign	15	30	likely benign	0.029	10	tolerated	0.009	85	neutral	0.084	ENST00000680627.1
rs1360255567	53836774	1:111756731	1:111756731	C	A/C/T			-	SNP	dbSNP	Frequency~TOPMed~gnomAD		missense variant~NMD transcript variant	L/F	129	129	701	tolerated	0.7	2	benign	0.001	15001	likely benign	15	30	likely benign	0.029	10	tolerated	0.009	85	neutral	0.084	ENST00000680936.1
rs1360255567	53836774	1:111756731	1:111756731	T	A/C/T			-	SNP	dbSNP	Frequency~TOPMed~gnomAD		missense variant~NMD transcript variant	L/F	129	129	701	tolerated	0.7	2	benign	0.001	15001	likely benign	15	30	likely benign	0.029	10	tolerated	0.009	85	neutral	0.084	ENST00000680936.1
rs1360255567	53836774	1:111756731	1:111756731	C	A/C/T			-	SNP	dbSNP	Frequency~TOPMed~gnomAD		missense variant~NMD transcript variant	L/F	129	129	711	tolerated	0.71	2	benign	0.001	15001	likely benign	15	30	likely benign	0.029	10	tolerated	0.009	85	neutral	0.084	ENST00000681559.1
rs1360255567	53836774	1:111756731	1:111756731	T	A/C/T			-	SNP	dbSNP	Frequency~TOPMed~gnomAD		missense variant~NMD transcript variant	L/F	129	129	711	tolerated	0.71	2	benign	0.001	15001	likely benign	15	30	likely benign	0.029	10	tolerated	0.009	85	neutral	0.084	ENST00000681559.1
rs541290409	93183807	1:111756729	1:111756729	G	T/G	G	0.0002	< 0.001	SNP	dbSNP	Frequency~1000Genomes~ExAC~TOPMed~gnomAD		missense variant	L/V	129	129	551	tolerated	0.55	18	benign	0.017	21001	likely benign	21	32	likely benign	0.031	12	tolerated	0.011	50	neutral	0.049	ENST00000369702.5
rs541290409	93183807	1:111756729	1:111756729	G	T/G	G	0.0002	< 0.001	SNP	dbSNP	Frequency~1000Genomes~ExAC~TOPMed~gnomAD		missense variant~NMD transcript variant	L/V	129	129	501	tolerated	0.5	114	benign	0.113	21001	likely benign	21	32	likely benign	0.031	12	tolerated	0.011	50	neutral	0.049	ENST00000533164.6
rs541290409	93183807	1:111756729	1:111756729	G	T/G	G	0.0002	< 0.001	SNP	dbSNP	Frequency~1000Genomes~ExAC~TOPMed~gnomAD		missense variant~NMD transcript variant	L/V	129	129	561	tolerated	0.56	1	benign	0	21001	likely benign	21	32	likely benign	0.031	12	tolerated	0.011	50	neutral	0.049	ENST00000679576.1
rs541290409	93183807	1:111756729	1:111756729	G	T/G	G	0.0002	< 0.001	SNP	dbSNP	Frequency~1000Genomes~ExAC~TOPMed~gnomAD		missense variant	L/V	129	129	551	tolerated	0.55	18	benign	0.017	21001	likely benign	21	32	likely benign	0.031	12	tolerated	0.011	50	neutral	0.049	ENST00000679724.1
rs541290409	93183807	1:111756729	1:111756729	G	T/G	G	0.0002	< 0.001	SNP	dbSNP	Frequency~1000Genomes~ExAC~TOPMed~gnomAD		missense variant~NMD transcript variant	L/V	129	129	541	tolerated	0.54	1	benign	0	21001	likely benign	21	32	likely benign	0.031	12	tolerated	0.011	50	neutral	0.049	ENST00000680383.1
rs541290409	93183807	1:111756729	1:111756729	G	T/G	G	0.0002	< 0.001	SNP	dbSNP	Frequency~1000Genomes~ExAC~TOPMed~gnomAD		missense variant	L/V	129	129	511	tolerated	0.51	18	benign	0.017	21001	likely benign	21	32	likely benign	0.031	12	tolerated	0.011	50	neutral	0.049	ENST00000680627.1
rs541290409	93183807	1:111756729	1:111756729	G	T/G	G	0.0002	< 0.001	SNP	dbSNP	Frequency~1000Genomes~ExAC~TOPMed~gnomAD		missense variant~NMD transcript variant	L/V	129	129	561	tolerated	0.56	1	benign	0	21001	likely benign	21	32	likely benign	0.031	12	tolerated	0.011	50	neutral	0.049	ENST00000680936.1
rs541290409	93183807	1:111756729	1:111756729	G	T/G	G	0.0002	< 0.001	SNP	dbSNP	Frequency~1000Genomes~ExAC~TOPMed~gnomAD		missense variant~NMD transcript variant	L/V	129	129	571	tolerated	0.57	1	benign	0	21001	likely benign	21	32	likely benign	0.031	12	tolerated	0.011	50	neutral	0.049	ENST00000681559.1
rs1008477588	10322170	1:111759442	1:111759442	T	C/T			-	SNP	dbSNP	Frequency~TOPMed~gnomAD		missense variant	H/Y	130	130	91	tolerated	0.09	21	benign	0.02	25001	likely benign	25	351	likely benign	0.35	32	tolerated	0.031	96	neutral	0.095	ENST00000680518.1
rs564686198	9565659	1:111756732	1:111756732	G	A/G	G	0.0002	< 0.001	SNP	dbSNP	Frequency~1000Genomes~ExAC~gnomAD		missense variant	S/G	130	130	91	tolerated	0.09	18	benign	0.017	23001	likely benign	23	73	likely benign	0.072	11	tolerated	0.01	36	neutral	0.035	ENST00000369702.5
rs564686198	9565659	1:111756732	1:111756732	G	A/G	G	0.0002	< 0.001	SNP	dbSNP	Frequency~1000Genomes~ExAC~gnomAD		missense variant~NMD transcript variant	S/G	130	130	71	tolerated	0.07	473	possibly damaging	0.472	23001	likely benign	23	73	likely benign	0.072	11	tolerated	0.01	36	neutral	0.035	ENST00000533164.6
rs564686198	9565659	1:111756732	1:111756732	G	A/G	G	0.0002	< 0.001	SNP	dbSNP	Frequency~1000Genomes~ExAC~gnomAD		missense variant~NMD transcript variant	S/G	130	130	281	tolerated	0.28	1	benign	0	23001	likely benign	23	73	likely benign	0.072	11	tolerated	0.01	36	neutral	0.035	ENST00000679576.1
rs564686198	9565659	1:111756732	1:111756732	G	A/G	G	0.0002	< 0.001	SNP	dbSNP	Frequency~1000Genomes~ExAC~gnomAD		missense variant	S/G	130	130	91	tolerated	0.09	18	benign	0.017	23001	likely benign	23	73	likely benign	0.072	11	tolerated	0.01	36	neutral	0.035	ENST00000679724.1
rs564686198	9565659	1:111756732	1:111756732	G	A/G	G	0.0002	< 0.001	SNP	dbSNP	Frequency~1000Genomes~ExAC~gnomAD		missense variant~NMD transcript variant	S/G	130	130	301	tolerated	0.3	1	benign	0	23001	likely benign	23	73	likely benign	0.072	11	tolerated	0.01	36	neutral	0.035	ENST00000680383.1
rs564686198	9565659	1:111756732	1:111756732	G	A/G	G	0.0002	< 0.001	SNP	dbSNP	Frequency~1000Genomes~ExAC~gnomAD		missense variant	S/G	130	130	201	tolerated	0.2	18	benign	0.017	23001	likely benign	23	73	likely benign	0.072	11	tolerated	0.01	36	neutral	0.035	ENST00000680627.1
rs564686198	9565659	1:111756732	1:111756732	G	A/G	G	0.0002	< 0.001	SNP	dbSNP	Frequency~1000Genomes~ExAC~gnomAD		missense variant~NMD transcript variant	S/G	130	130	451	tolerated	0.45	1	benign	0	23001	likely benign	23	73	likely benign	0.072	11	tolerated	0.01	36	neutral	0.035	ENST00000680936.1
rs564686198	9565659	1:111756732	1:111756732	G	A/G	G	0.0002	< 0.001	SNP	dbSNP	Frequency~1000Genomes~ExAC~gnomAD		missense variant~NMD transcript variant	S/G	130	130	411	tolerated	0.41	1	benign	0	23001	likely benign	23	73	likely benign	0.072	11	tolerated	0.01	36	neutral	0.035	ENST00000681559.1
rs753641295	1233536	1:111756734	1:111756734	G	T/C/G			-	SNP	dbSNP	Frequency~ExAC~gnomAD		missense variant	S/R	130	130	71	tolerated	0.07	64	benign	0.063	22001	likely benign	22	35	likely benign	0.034	12	tolerated	0.011	122	neutral	0.121	ENST00000369702.5
rs753641295	1233536	1:111756734	1:111756734	G	T/C/G			-	SNP	dbSNP	Frequency~ExAC~gnomAD		missense variant~NMD transcript variant	S/R	130	130	141	tolerated	0.14	246	benign	0.245	22001	likely benign	22	35	likely benign	0.034	12	tolerated	0.011	122	neutral	0.121	ENST00000533164.6
rs753641295	1233536	1:111756734	1:111756734	G	T/C/G			-	SNP	dbSNP	Frequency~ExAC~gnomAD		missense variant~NMD transcript variant	S/R	130	130	271	tolerated	0.27	14	benign	0.013	22001	likely benign	22	35	likely benign	0.034	12	tolerated	0.011	122	neutral	0.121	ENST00000679576.1
rs753641295	1233536	1:111756734	1:111756734	G	T/C/G			-	SNP	dbSNP	Frequency~ExAC~gnomAD		missense variant	S/R	130	130	71	tolerated	0.07	64	benign	0.063	22001	likely benign	22	35	likely benign	0.034	12	tolerated	0.011	122	neutral	0.121	ENST00000679724.1
rs753641295	1233536	1:111756734	1:111756734	G	T/C/G			-	SNP	dbSNP	Frequency~ExAC~gnomAD		missense variant~NMD transcript variant	S/R	130	130	231	tolerated	0.23	2	benign	0.001	22001	likely benign	22	35	likely benign	0.034	12	tolerated	0.011	122	neutral	0.121	ENST00000680383.1
rs753641295	1233536	1:111756734	1:111756734	G	T/C/G			-	SNP	dbSNP	Frequency~ExAC~gnomAD		missense variant	S/R	130	130	121	tolerated	0.12	64	benign	0.063	22001	likely benign	22	35	likely benign	0.034	12	tolerated	0.011	122	neutral	0.121	ENST00000680627.1
rs753641295	1233536	1:111756734	1:111756734	G	T/C/G			-	SNP	dbSNP	Frequency~ExAC~gnomAD		missense variant~NMD transcript variant	S/R	130	130	411	tolerated	0.41	4	benign	0.003	22001	likely benign	22	35	likely benign	0.034	12	tolerated	0.011	122	neutral	0.121	ENST00000680936.1
rs753641295	1233536	1:111756734	1:111756734	G	T/C/G			-	SNP	dbSNP	Frequency~ExAC~gnomAD		missense variant~NMD transcript variant	S/R	130	130	451	tolerated	0.45	2	benign	0.001	22001	likely benign	22	35	likely benign	0.034	12	tolerated	0.011	122	neutral	0.121	ENST00000681559.1
rs1213548368	23452418	1:111756736	1:111756736	T	C/T			-	SNP	dbSNP	Frequency~gnomAD		missense variant	T/I	131	131	91	tolerated	0.09	659	possibly damaging	0.658	24001	likely benign	24	205	likely benign	0.204	56	tolerated	0.055	94	neutral	0.093	ENST00000369702.5
rs1213548368	23452418	1:111756736	1:111756736	T	C/T			-	SNP	dbSNP	Frequency~gnomAD		missense variant~NMD transcript variant	T/I	131	131	311	tolerated	0.31	195	benign	0.194	24001	likely benign	24	205	likely benign	0.204	56	tolerated	0.055	94	neutral	0.093	ENST00000533164.6
rs1213548368	23452418	1:111756736	1:111756736	T	C/T			-	SNP	dbSNP	Frequency~gnomAD		missense variant~NMD transcript variant	T/I	131	131	481	tolerated	0.48	74	benign	0.073	24001	likely benign	24	205	likely benign	0.204	56	tolerated	0.055	94	neutral	0.093	ENST00000679576.1
rs1213548368	23452418	1:111756736	1:111756736	T	C/T			-	SNP	dbSNP	Frequency~gnomAD		missense variant	T/I	131	131	91	tolerated	0.09	659	possibly damaging	0.658	24001	likely benign	24	205	likely benign	0.204	56	tolerated	0.055	94	neutral	0.093	ENST00000679724.1
rs1213548368	23452418	1:111756736	1:111756736	T	C/T			-	SNP	dbSNP	Frequency~gnomAD		missense variant~NMD transcript variant	T/I	131	131	441	tolerated	0.44	35	benign	0.034	24001	likely benign	24	205	likely benign	0.204	56	tolerated	0.055	94	neutral	0.093	ENST00000680383.1
rs1213548368	23452418	1:111756736	1:111756736	T	C/T			-	SNP	dbSNP	Frequency~gnomAD		missense variant	T/I	131	131	161	tolerated	0.16	659	possibly damaging	0.658	24001	likely benign	24	205	likely benign	0.204	56	tolerated	0.055	94	neutral	0.093	ENST00000680627.1
rs1213548368	23452418	1:111756736	1:111756736	T	C/T			-	SNP	dbSNP	Frequency~gnomAD		missense variant~NMD transcript variant	T/I	131	131	431	tolerated	0.43	35	benign	0.034	24001	likely benign	24	205	likely benign	0.204	56	tolerated	0.055	94	neutral	0.093	ENST00000680936.1
rs1213548368	23452418	1:111756736	1:111756736	T	C/T			-	SNP	dbSNP	Frequency~gnomAD		missense variant~NMD transcript variant	T/I	131	131	441	tolerated	0.44	35	benign	0.034	24001	likely benign	24	205	likely benign	0.204	56	tolerated	0.055	94	neutral	0.093	ENST00000681559.1
rs1018716680	16464038	1:111759448	1:111759448	A	G/A			-	SNP	dbSNP	Frequency~TOPMed		missense variant	V/I	132	132	1	deleterious	0	73	benign	0.072	26001	likely benign	26	261	likely benign	0.26	100	tolerated	0.099	631	medium	0.63	ENST00000680518.1
rs1186853880	20769461	1:111756740	1:111756740	C	G/C			-	SNP	dbSNP	Frequency~gnomAD		missense variant~splice region variant	Q/H	132	132	1	deleterious	0	1001	probably damaging	1	35001	likely deleterious	35	525	likely disease causing	0.524	251	tolerated	0.25	819	medium	0.818	ENST00000369702.5
rs1186853880	20769461	1:111756740	1:111756740	C	G/C			-	SNP	dbSNP	Frequency~gnomAD		missense variant~splice region variant~NMD transcript variant	Q/H	132	132	1	deleterious	0	999	probably damaging	0.998	35001	likely deleterious	35	525	likely disease causing	0.524	251	tolerated	0.25	819	medium	0.818	ENST00000533164.6
rs1186853880	20769461	1:111756740	1:111756740	C	G/C			-	SNP	dbSNP	Frequency~gnomAD		missense variant~splice region variant~NMD transcript variant	Q/H	132	132	1	deleterious	0	999	probably damaging	0.998	35001	likely deleterious	35	525	likely disease causing	0.524	251	tolerated	0.25	819	medium	0.818	ENST00000679576.1
rs1186853880	20769461	1:111756740	1:111756740	C	G/C			-	SNP	dbSNP	Frequency~gnomAD		missense variant~splice region variant	Q/H	132	132	1	deleterious	0	1001	probably damaging	1	35001	likely deleterious	35	525	likely disease causing	0.524	251	tolerated	0.25	819	medium	0.818	ENST00000679724.1
rs1186853880	20769461	1:111756740	1:111756740	C	G/C			-	SNP	dbSNP	Frequency~gnomAD		missense variant~splice region variant~NMD transcript variant	Q/H	132	132	1	deleterious	0	996	probably damaging	0.995	35001	likely deleterious	35	525	likely disease causing	0.524	251	tolerated	0.25	819	medium	0.818	ENST00000680383.1
rs1186853880	20769461	1:111756740	1:111756740	C	G/C			-	SNP	dbSNP	Frequency~gnomAD		missense variant~splice region variant	Q/H	132	132	1	deleterious	0	1001	probably damaging	1	35001	likely deleterious	35	525	likely disease causing	0.524	251	tolerated	0.25	819	medium	0.818	ENST00000680627.1
rs1186853880	20769461	1:111756740	1:111756740	C	G/C			-	SNP	dbSNP	Frequency~gnomAD		missense variant~splice region variant~NMD transcript variant	Q/H	132	132	1	deleterious	0	996	probably damaging	0.995	35001	likely deleterious	35	525	likely disease causing	0.524	251	tolerated	0.25	819	medium	0.818	ENST00000680936.1
rs1186853880	20769461	1:111756740	1:111756740	C	G/C			-	SNP	dbSNP	Frequency~gnomAD		missense variant~splice region variant~NMD transcript variant	Q/H	132	132	1	deleterious	0	996	probably damaging	0.995	35001	likely deleterious	35	525	likely disease causing	0.524	251	tolerated	0.25	819	medium	0.818	ENST00000681559.1
rs755000185	2097752	1:111756739	1:111756739	C	A/C/G			-	SNP	dbSNP	Frequency~ExAC~gnomAD		missense variant~splice region variant	Q/P	132	132	1	deleterious	0	1001	probably damaging	1	33001	likely deleterious	33	705	likely disease causing	0.704	226	tolerated	0.225	741	medium	0.74	ENST00000369702.5
rs755000185	2097752	1:111756739	1:111756739	G	A/C/G			-	SNP	dbSNP	Frequency~ExAC~gnomAD		missense variant~splice region variant	Q/R	132	132	1	deleterious	0	1000	probably damaging	0.999	33001	likely deleterious	33	522	likely disease causing	0.521	130	tolerated	0.129	350	low	0.349	ENST00000369702.5
rs755000185	2097752	1:111756739	1:111756739	C	A/C/G			-	SNP	dbSNP	Frequency~ExAC~gnomAD		missense variant~splice region variant~NMD transcript variant	Q/P	132	132	1	deleterious	0	998	probably damaging	0.997	33001	likely deleterious	33	705	likely disease causing	0.704	226	tolerated	0.225	741	medium	0.74	ENST00000533164.6
rs755000185	2097752	1:111756739	1:111756739	G	A/C/G			-	SNP	dbSNP	Frequency~ExAC~gnomAD		missense variant~splice region variant~NMD transcript variant	Q/R	132	132	1	deleterious	0	904	possibly damaging	0.903	33001	likely deleterious	33	522	likely disease causing	0.521	130	tolerated	0.129	350	low	0.349	ENST00000533164.6
rs755000185	2097752	1:111756739	1:111756739	C	A/C/G			-	SNP	dbSNP	Frequency~ExAC~gnomAD		missense variant~splice region variant~NMD transcript variant	Q/P	132	132	11	deleterious	0.01	1000	probably damaging	0.999	33001	likely deleterious	33	705	likely disease causing	0.704	226	tolerated	0.225	741	medium	0.74	ENST00000679576.1
rs755000185	2097752	1:111756739	1:111756739	G	A/C/G			-	SNP	dbSNP	Frequency~ExAC~gnomAD		missense variant~splice region variant~NMD transcript variant	Q/R	132	132	1	deleterious	0	1000	probably damaging	0.999	33001	likely deleterious	33	522	likely disease causing	0.521	130	tolerated	0.129	350	low	0.349	ENST00000679576.1
rs755000185	2097752	1:111756739	1:111756739	C	A/C/G			-	SNP	dbSNP	Frequency~ExAC~gnomAD		missense variant~splice region variant	Q/P	132	132	1	deleterious	0	1001	probably damaging	1	33001	likely deleterious	33	705	likely disease causing	0.704	226	tolerated	0.225	741	medium	0.74	ENST00000679724.1
rs755000185	2097752	1:111756739	1:111756739	G	A/C/G			-	SNP	dbSNP	Frequency~ExAC~gnomAD		missense variant~splice region variant	Q/R	132	132	1	deleterious	0	1000	probably damaging	0.999	33001	likely deleterious	33	522	likely disease causing	0.521	130	tolerated	0.129	350	low	0.349	ENST00000679724.1
rs755000185	2097752	1:111756739	1:111756739	C	A/C/G			-	SNP	dbSNP	Frequency~ExAC~gnomAD		missense variant~splice region variant~NMD transcript variant	Q/P	132	132	1	deleterious	0	999	probably damaging	0.998	33001	likely deleterious	33	705	likely disease causing	0.704	226	tolerated	0.225	741	medium	0.74	ENST00000680383.1
rs755000185	2097752	1:111756739	1:111756739	G	A/C/G			-	SNP	dbSNP	Frequency~ExAC~gnomAD		missense variant~splice region variant~NMD transcript variant	Q/R	132	132	21	deleterious	0.02	928	probably damaging	0.927	33001	likely deleterious	33	522	likely disease causing	0.521	130	tolerated	0.129	350	low	0.349	ENST00000680383.1
rs755000185	2097752	1:111756739	1:111756739	C	A/C/G			-	SNP	dbSNP	Frequency~ExAC~gnomAD		missense variant~splice region variant	Q/P	132	132	1	deleterious	0	1001	probably damaging	1	33001	likely deleterious	33	705	likely disease causing	0.704	226	tolerated	0.225	741	medium	0.74	ENST00000680627.1
rs755000185	2097752	1:111756739	1:111756739	G	A/C/G			-	SNP	dbSNP	Frequency~ExAC~gnomAD		missense variant~splice region variant	Q/R	132	132	11	deleterious	0.01	1000	probably damaging	0.999	33001	likely deleterious	33	522	likely disease causing	0.521	130	tolerated	0.129	350	low	0.349	ENST00000680627.1
rs755000185	2097752	1:111756739	1:111756739	C	A/C/G			-	SNP	dbSNP	Frequency~ExAC~gnomAD		missense variant~splice region variant~NMD transcript variant	Q/P	132	132	1	deleterious	0	999	probably damaging	0.998	33001	likely deleterious	33	705	likely disease causing	0.704	226	tolerated	0.225	741	medium	0.74	ENST00000680936.1
rs755000185	2097752	1:111756739	1:111756739	G	A/C/G			-	SNP	dbSNP	Frequency~ExAC~gnomAD		missense variant~splice region variant~NMD transcript variant	Q/R	132	132	21	deleterious	0.02	902	possibly damaging	0.901	33001	likely deleterious	33	522	likely disease causing	0.521	130	tolerated	0.129	350	low	0.349	ENST00000680936.1
rs755000185	2097752	1:111756739	1:111756739	C	A/C/G			-	SNP	dbSNP	Frequency~ExAC~gnomAD		missense variant~splice region variant~NMD transcript variant	Q/P	132	132	1	deleterious	0	999	probably damaging	0.998	33001	likely deleterious	33	705	likely disease causing	0.704	226	tolerated	0.225	741	medium	0.74	ENST00000681559.1
rs755000185	2097752	1:111756739	1:111756739	G	A/C/G			-	SNP	dbSNP	Frequency~ExAC~gnomAD		missense variant~splice region variant~NMD transcript variant	Q/R	132	132	11	deleterious	0.01	902	possibly damaging	0.901	33001	likely deleterious	33	522	likely disease causing	0.521	130	tolerated	0.129	350	low	0.349	ENST00000681559.1
rs1347757973	35724924	1:111760475	1:111760475	A	C/A			-	SNP	dbSNP	Frequency~TOPMed		missense variant~splice region variant~NMD transcript variant	A/E	133	133	11	deleterious	0.01	475	possibly damaging	0.474	10001	likely benign	10		-			-			-		ENST00000533164.6
rs1407067669	37160566	1:111759400	1:111759400	T	A/T			-	SNP	dbSNP	Frequency~gnomAD		missense variant~splice region variant	I/F	133	133	1	deleterious	0	858	possibly damaging	0.857	29001	likely benign	29	154	likely benign	0.153	35	tolerated	0.034	233	low	0.232	ENST00000369702.5
rs1407067669	37160566	1:111759400	1:111759400	T	A/T			-	SNP	dbSNP	Frequency~gnomAD		missense variant~splice region variant~NMD transcript variant	I/F	133	133	1	deleterious	0	469	possibly damaging	0.468	29001	likely benign	29	154	likely benign	0.153	35	tolerated	0.034	233	low	0.232	ENST00000679576.1
rs1407067669	37160566	1:111759400	1:111759400	T	A/T			-	SNP	dbSNP	Frequency~gnomAD		missense variant~splice region variant	I/F	133	133	1	deleterious	0	858	possibly damaging	0.857	29001	likely benign	29	154	likely benign	0.153	35	tolerated	0.034	233	low	0.232	ENST00000679724.1
rs1407067669	37160566	1:111759400	1:111759400	T	A/T			-	SNP	dbSNP	Frequency~gnomAD		missense variant~splice region variant~NMD transcript variant	I/F	133	133	1	deleterious	0	164	benign	0.163	29001	likely benign	29	154	likely benign	0.153	35	tolerated	0.034	233	low	0.232	ENST00000680383.1
rs1407067669	37160566	1:111759400	1:111759400	T	A/T			-	SNP	dbSNP	Frequency~gnomAD		missense variant~splice region variant	I/F	133	133	1	deleterious	0	858	possibly damaging	0.857	29001	likely benign	29	154	likely benign	0.153	35	tolerated	0.034	233	low	0.232	ENST00000680627.1
rs1407067669	37160566	1:111759400	1:111759400	T	A/T			-	SNP	dbSNP	Frequency~gnomAD		missense variant~splice region variant~NMD transcript variant	I/F	133	133	1	deleterious	0	255	benign	0.254	29001	likely benign	29	154	likely benign	0.153	35	tolerated	0.034	233	low	0.232	ENST00000680936.1
rs1407067669	37160566	1:111759400	1:111759400	T	A/T			-	SNP	dbSNP	Frequency~gnomAD		missense variant~splice region variant~NMD transcript variant	I/F	133	133	11	deleterious	0.01	164	benign	0.163	29001	likely benign	29	154	likely benign	0.153	35	tolerated	0.034	233	low	0.232	ENST00000681559.1
rs1480656591	41647559	1:111759452	1:111759452	A	T/A			-	SNP	dbSNP	Frequency~gnomAD		missense variant	I/N	133	133	1	deleterious	0	749	possibly damaging	0.748	27001	likely benign	27	472	likely benign	0.471	118	tolerated	0.117	780	medium	0.779	ENST00000680518.1
rs1178483157	71364809	1:111759455	1:111759455	T	C/T			-	SNP	dbSNP	Frequency~gnomAD		missense variant	T/I	134	134	181	tolerated	0.18	2	benign	0.001	22001	likely benign	22	64	likely benign	0.063	10	tolerated	0.009	152	neutral	0.151	ENST00000680518.1
rs1454789199	41316651	1:111759405	1:111759405	T	G/T			-	SNP	dbSNP	Frequency~gnomAD		missense variant	L/F	134	134	1	deleterious	0	998	probably damaging	0.997	24001	likely benign	24	345	likely benign	0.344	95	tolerated	0.094	937	high	0.936	ENST00000369702.5
rs1454789199	41316651	1:111759405	1:111759405	T	G/T			-	SNP	dbSNP	Frequency~gnomAD		missense variant~NMD transcript variant	L/F	134	134	1	deleterious	0	806	possibly damaging	0.805	24001	likely benign	24	345	likely benign	0.344	95	tolerated	0.094	937	high	0.936	ENST00000679576.1
rs1454789199	41316651	1:111759405	1:111759405	T	G/T			-	SNP	dbSNP	Frequency~gnomAD		missense variant	L/F	134	134	1	deleterious	0	998	probably damaging	0.997	24001	likely benign	24	345	likely benign	0.344	95	tolerated	0.094	937	high	0.936	ENST00000679724.1
rs1454789199	41316651	1:111759405	1:111759405	T	G/T			-	SNP	dbSNP	Frequency~gnomAD		missense variant~NMD transcript variant	L/F	134	134	1	deleterious	0	966	probably damaging	0.965	24001	likely benign	24	345	likely benign	0.344	95	tolerated	0.094	937	high	0.936	ENST00000680383.1
rs1454789199	41316651	1:111759405	1:111759405	T	G/T			-	SNP	dbSNP	Frequency~gnomAD		missense variant	L/F	134	134	1	deleterious	0	998	probably damaging	0.997	24001	likely benign	24	345	likely benign	0.344	95	tolerated	0.094	937	high	0.936	ENST00000680627.1
rs1454789199	41316651	1:111759405	1:111759405	T	G/T			-	SNP	dbSNP	Frequency~gnomAD		missense variant~NMD transcript variant	L/F	134	134	1	deleterious	0	953	probably damaging	0.952	24001	likely benign	24	345	likely benign	0.344	95	tolerated	0.094	937	high	0.936	ENST00000680936.1
rs1454789199	41316651	1:111759405	1:111759405	T	G/T			-	SNP	dbSNP	Frequency~gnomAD		missense variant~NMD transcript variant	L/F	134	134	1	deleterious	0	966	probably damaging	0.965	24001	likely benign	24	345	likely benign	0.344	95	tolerated	0.094	937	high	0.936	ENST00000681559.1
rs1571609802	47885946	1:111759454	1:111759454	C	A/C			-	SNP	dbSNP	Frequency		missense variant	T/P	134	134	241	tolerated	0.24	56	benign	0.055	23001	likely benign	23	183	likely benign	0.182	27	tolerated	0.026	487	low	0.486	ENST00000680518.1
rs749875286	7855064	1:111760478	1:111760478	G	A/G			-	SNP	dbSNP	Frequency~ExAC~gnomAD		missense variant~NMD transcript variant	E/G	134	134	41	deleterious - low confidence	0.04	41	benign	0.04	12001	likely benign	12		-			-			-		ENST00000533164.6
rs1282446591	30869416	1:111759406	1:111759406	T	A/T			-	SNP	dbSNP	Frequency~gnomAD		missense variant	I/F	135	135	1	deleterious	0	967	probably damaging	0.966	26001	likely benign	26	230	likely benign	0.229	48	tolerated	0.047	880	medium	0.879	ENST00000369702.5
rs1282446591	30869416	1:111759406	1:111759406	T	A/T			-	SNP	dbSNP	Frequency~gnomAD		missense variant~NMD transcript variant	I/F	135	135	1	deleterious	0	946	probably damaging	0.945	26001	likely benign	26	230	likely benign	0.229	48	tolerated	0.047	880	medium	0.879	ENST00000679576.1
rs1282446591	30869416	1:111759406	1:111759406	T	A/T			-	SNP	dbSNP	Frequency~gnomAD		missense variant	I/F	135	135	1	deleterious	0	967	probably damaging	0.966	26001	likely benign	26	230	likely benign	0.229	48	tolerated	0.047	880	medium	0.879	ENST00000679724.1
rs1282446591	30869416	1:111759406	1:111759406	T	A/T			-	SNP	dbSNP	Frequency~gnomAD		missense variant~NMD transcript variant	I/F	135	135	1	deleterious	0	916	probably damaging	0.915	26001	likely benign	26	230	likely benign	0.229	48	tolerated	0.047	880	medium	0.879	ENST00000680383.1
rs1282446591	30869416	1:111759406	1:111759406	T	A/T			-	SNP	dbSNP	Frequency~gnomAD		missense variant	I/F	135	135	1	deleterious	0	967	probably damaging	0.966	26001	likely benign	26	230	likely benign	0.229	48	tolerated	0.047	880	medium	0.879	ENST00000680627.1
rs1282446591	30869416	1:111759406	1:111759406	T	A/T			-	SNP	dbSNP	Frequency~gnomAD		missense variant~NMD transcript variant	I/F	135	135	1	deleterious	0	871	possibly damaging	0.87	26001	likely benign	26	230	likely benign	0.229	48	tolerated	0.047	880	medium	0.879	ENST00000680936.1
rs1282446591	30869416	1:111759406	1:111759406	T	A/T			-	SNP	dbSNP	Frequency~gnomAD		missense variant~NMD transcript variant	I/F	135	135	1	deleterious	0	871	possibly damaging	0.87	26001	likely benign	26	230	likely benign	0.229	48	tolerated	0.047	880	medium	0.879	ENST00000681559.1
rs1378518497	43355909	1:111759407	1:111759407	C	T/C			-	SNP	dbSNP	Frequency~gnomAD		missense variant	I/T	135	135	1	deleterious	0	970	probably damaging	0.969	26001	likely benign	26	472	likely benign	0.471	64	tolerated	0.063	812	medium	0.811	ENST00000369702.5
rs1378518497	43355909	1:111759407	1:111759407	C	T/C			-	SNP	dbSNP	Frequency~gnomAD		missense variant~NMD transcript variant	I/T	135	135	61	tolerated	0.06	670	possibly damaging	0.669	26001	likely benign	26	472	likely benign	0.471	64	tolerated	0.063	812	medium	0.811	ENST00000679576.1
rs1378518497	43355909	1:111759407	1:111759407	C	T/C			-	SNP	dbSNP	Frequency~gnomAD		missense variant	I/T	135	135	1	deleterious	0	970	probably damaging	0.969	26001	likely benign	26	472	likely benign	0.471	64	tolerated	0.063	812	medium	0.811	ENST00000679724.1
rs1378518497	43355909	1:111759407	1:111759407	C	T/C			-	SNP	dbSNP	Frequency~gnomAD		missense variant~NMD transcript variant	I/T	135	135	61	tolerated	0.06	728	possibly damaging	0.727	26001	likely benign	26	472	likely benign	0.471	64	tolerated	0.063	812	medium	0.811	ENST00000680383.1
rs1378518497	43355909	1:111759407	1:111759407	C	T/C			-	SNP	dbSNP	Frequency~gnomAD		missense variant	I/T	135	135	1	deleterious	0	970	probably damaging	0.969	26001	likely benign	26	472	likely benign	0.471	64	tolerated	0.063	812	medium	0.811	ENST00000680627.1
rs1378518497	43355909	1:111759407	1:111759407	C	T/C			-	SNP	dbSNP	Frequency~gnomAD		missense variant~NMD transcript variant	I/T	135	135	1	deleterious	0	624	possibly damaging	0.623	26001	likely benign	26	472	likely benign	0.471	64	tolerated	0.063	812	medium	0.811	ENST00000680936.1
rs1378518497	43355909	1:111759407	1:111759407	C	T/C			-	SNP	dbSNP	Frequency~gnomAD		missense variant~NMD transcript variant	I/T	135	135	41	deleterious	0.04	624	possibly damaging	0.623	26001	likely benign	26	472	likely benign	0.471	64	tolerated	0.063	812	medium	0.811	ENST00000681559.1
rs756864058	3246134	1:111759461	1:111759461	C	T/C			-	SNP	dbSNP	Frequency~ExAC~gnomAD		missense variant	I/T	136	136	1	deleterious	0	756	possibly damaging	0.755	27001	likely benign	27	572	likely disease causing	0.571	97	tolerated	0.096	812	medium	0.811	ENST00000680518.1
rs141366359	15721295	1:111759413	1:111759413	G	C/G	G	0.001597	0.002	SNP	dbSNP	Frequency~1000Genomes~ESP~Phenotype_or_Disease~ExAC~TOPMed~gnomAD	likely benign	missense variant	A/G	137	137	1	deleterious	0	989	probably damaging	0.988	26001	likely benign	26	323	likely benign	0.322	56	tolerated	0.055	816	medium	0.815	ENST00000369702.5
rs141366359	15721295	1:111759413	1:111759413	G	C/G	G	0.001597	0.002	SNP	dbSNP	Frequency~1000Genomes~ESP~Phenotype_or_Disease~ExAC~TOPMed~gnomAD	likely benign	missense variant~NMD transcript variant	A/G	137	137	1	deleterious	0	139	benign	0.138	26001	likely benign	26	323	likely benign	0.322	56	tolerated	0.055	816	medium	0.815	ENST00000679576.1
rs141366359	15721295	1:111759413	1:111759413	G	C/G	G	0.001597	0.002	SNP	dbSNP	Frequency~1000Genomes~ESP~Phenotype_or_Disease~ExAC~TOPMed~gnomAD	likely benign	missense variant	A/G	137	137	1	deleterious	0	989	probably damaging	0.988	26001	likely benign	26	323	likely benign	0.322	56	tolerated	0.055	816	medium	0.815	ENST00000679724.1
rs141366359	15721295	1:111759413	1:111759413	G	C/G	G	0.001597	0.002	SNP	dbSNP	Frequency~1000Genomes~ESP~Phenotype_or_Disease~ExAC~TOPMed~gnomAD	likely benign	missense variant~NMD transcript variant	A/G	137	137	1	deleterious	0	267	benign	0.266	26001	likely benign	26	323	likely benign	0.322	56	tolerated	0.055	816	medium	0.815	ENST00000680383.1
rs141366359	15721295	1:111759413	1:111759413	G	C/G	G	0.001597	0.002	SNP	dbSNP	Frequency~1000Genomes~ESP~Phenotype_or_Disease~ExAC~TOPMed~gnomAD	likely benign	missense variant	A/G	137	137	1	deleterious	0	989	probably damaging	0.988	26001	likely benign	26	323	likely benign	0.322	56	tolerated	0.055	816	medium	0.815	ENST00000680627.1
rs141366359	15721295	1:111759413	1:111759413	G	C/G	G	0.001597	0.002	SNP	dbSNP	Frequency~1000Genomes~ESP~Phenotype_or_Disease~ExAC~TOPMed~gnomAD	likely benign	missense variant~NMD transcript variant	A/G	137	137	1	deleterious	0	207	benign	0.206	26001	likely benign	26	323	likely benign	0.322	56	tolerated	0.055	816	medium	0.815	ENST00000680936.1
rs141366359	15721295	1:111759413	1:111759413	G	C/G	G	0.001597	0.002	SNP	dbSNP	Frequency~1000Genomes~ESP~Phenotype_or_Disease~ExAC~TOPMed~gnomAD	likely benign	missense variant~NMD transcript variant	A/G	137	137	1	deleterious	0	207	benign	0.206	26001	likely benign	26	323	likely benign	0.322	56	tolerated	0.055	816	medium	0.815	ENST00000681559.1
rs1423213482	38963531	1:111759467	1:111759467	G	T/G			-	SNP	dbSNP	Frequency~TOPMed		missense variant	I/R	138	138	401	tolerated	0.4	1	benign	0	23001	likely benign	23	190	likely benign	0.189	5	tolerated	0.004	12	neutral	0.011	ENST00000680518.1
rs757973800	3958036	1:111759415	1:111759415	T	C/T			-	SNP	dbSNP	Frequency~ExAC~TOPMed~gnomAD		missense variant	P/S	138	138	1	deleterious	0	1001	probably damaging	1	25001	likely benign	25	642	likely disease causing	0.641	261	tolerated	0.26	933	high	0.932	ENST00000369702.5
rs757973800	3958036	1:111759415	1:111759415	T	C/T			-	SNP	dbSNP	Frequency~ExAC~TOPMed~gnomAD		missense variant~NMD transcript variant	P/S	138	138	1	deleterious	0	997	probably damaging	0.996	25001	likely benign	25	642	likely disease causing	0.641	261	tolerated	0.26	933	high	0.932	ENST00000679576.1
rs757973800	3958036	1:111759415	1:111759415	T	C/T			-	SNP	dbSNP	Frequency~ExAC~TOPMed~gnomAD		missense variant	P/S	138	138	1	deleterious	0	1001	probably damaging	1	25001	likely benign	25	642	likely disease causing	0.641	261	tolerated	0.26	933	high	0.932	ENST00000679724.1
rs757973800	3958036	1:111759415	1:111759415	T	C/T			-	SNP	dbSNP	Frequency~ExAC~TOPMed~gnomAD		missense variant~NMD transcript variant	P/S	138	138	1	deleterious	0	997	probably damaging	0.996	25001	likely benign	25	642	likely disease causing	0.641	261	tolerated	0.26	933	high	0.932	ENST00000680383.1
rs757973800	3958036	1:111759415	1:111759415	T	C/T			-	SNP	dbSNP	Frequency~ExAC~TOPMed~gnomAD		missense variant	P/S	138	138	1	deleterious	0	1001	probably damaging	1	25001	likely benign	25	642	likely disease causing	0.641	261	tolerated	0.26	933	high	0.932	ENST00000680627.1
rs757973800	3958036	1:111759415	1:111759415	T	C/T			-	SNP	dbSNP	Frequency~ExAC~TOPMed~gnomAD		missense variant~NMD transcript variant	P/S	138	138	1	deleterious	0	997	probably damaging	0.996	25001	likely benign	25	642	likely disease causing	0.641	261	tolerated	0.26	933	high	0.932	ENST00000680936.1
rs757973800	3958036	1:111759415	1:111759415	T	C/T			-	SNP	dbSNP	Frequency~ExAC~TOPMed~gnomAD		missense variant~NMD transcript variant	P/S	138	138	1	deleterious	0	997	probably damaging	0.996	25001	likely benign	25	642	likely disease causing	0.641	261	tolerated	0.26	933	high	0.932	ENST00000681559.1
rs777168635	25229744	1:111759416	1:111759416	T	C/T			-	SNP	dbSNP	Frequency~ExAC~TOPMed~gnomAD		missense variant	P/L	138	138	1	deleterious	0	1001	probably damaging	1	27001	likely benign	27	575	likely disease causing	0.574	330	tolerated	0.329	985	high	0.984	ENST00000369702.5
rs777168635	25229744	1:111759416	1:111759416	T	C/T			-	SNP	dbSNP	Frequency~ExAC~TOPMed~gnomAD		missense variant~NMD transcript variant	P/L	138	138	1	deleterious	0	995	probably damaging	0.994	27001	likely benign	27	575	likely disease causing	0.574	330	tolerated	0.329	985	high	0.984	ENST00000679576.1
rs777168635	25229744	1:111759416	1:111759416	T	C/T			-	SNP	dbSNP	Frequency~ExAC~TOPMed~gnomAD		missense variant	P/L	138	138	1	deleterious	0	1001	probably damaging	1	27001	likely benign	27	575	likely disease causing	0.574	330	tolerated	0.329	985	high	0.984	ENST00000679724.1
rs777168635	25229744	1:111759416	1:111759416	T	C/T			-	SNP	dbSNP	Frequency~ExAC~TOPMed~gnomAD		missense variant~NMD transcript variant	P/L	138	138	1	deleterious	0	995	probably damaging	0.994	27001	likely benign	27	575	likely disease causing	0.574	330	tolerated	0.329	985	high	0.984	ENST00000680383.1
rs777168635	25229744	1:111759416	1:111759416	T	C/T			-	SNP	dbSNP	Frequency~ExAC~TOPMed~gnomAD		missense variant	P/L	138	138	1	deleterious	0	1001	probably damaging	1	27001	likely benign	27	575	likely disease causing	0.574	330	tolerated	0.329	985	high	0.984	ENST00000680627.1
rs777168635	25229744	1:111759416	1:111759416	T	C/T			-	SNP	dbSNP	Frequency~ExAC~TOPMed~gnomAD		missense variant~NMD transcript variant	P/L	138	138	1	deleterious	0	995	probably damaging	0.994	27001	likely benign	27	575	likely disease causing	0.574	330	tolerated	0.329	985	high	0.984	ENST00000680936.1
rs777168635	25229744	1:111759416	1:111759416	T	C/T			-	SNP	dbSNP	Frequency~ExAC~TOPMed~gnomAD		missense variant~NMD transcript variant	P/L	138	138	1	deleterious	0	995	probably damaging	0.994	27001	likely benign	27	575	likely disease causing	0.574	330	tolerated	0.329	985	high	0.984	ENST00000681559.1
rs1207831266	43302723	1:111759419	1:111759419	T	C/T			-	SNP	dbSNP	Frequency~gnomAD		missense variant	T/I	139	139	1	deleterious	0	1001	probably damaging	1	27001	likely benign	27	534	likely disease causing	0.533	207	tolerated	0.206	939	high	0.938	ENST00000369702.5
rs1207831266	43302723	1:111759419	1:111759419	T	C/T			-	SNP	dbSNP	Frequency~gnomAD		missense variant~NMD transcript variant	T/I	139	139	1	deleterious	0	986	probably damaging	0.985	27001	likely benign	27	534	likely disease causing	0.533	207	tolerated	0.206	939	high	0.938	ENST00000679576.1
rs1207831266	43302723	1:111759419	1:111759419	T	C/T			-	SNP	dbSNP	Frequency~gnomAD		missense variant	T/I	139	139	1	deleterious	0	1001	probably damaging	1	27001	likely benign	27	534	likely disease causing	0.533	207	tolerated	0.206	939	high	0.938	ENST00000679724.1
rs1207831266	43302723	1:111759419	1:111759419	T	C/T			-	SNP	dbSNP	Frequency~gnomAD		missense variant~NMD transcript variant	T/I	139	139	1	deleterious	0	986	probably damaging	0.985	27001	likely benign	27	534	likely disease causing	0.533	207	tolerated	0.206	939	high	0.938	ENST00000680383.1
rs1207831266	43302723	1:111759419	1:111759419	T	C/T			-	SNP	dbSNP	Frequency~gnomAD		missense variant	T/I	139	139	1	deleterious	0	1001	probably damaging	1	27001	likely benign	27	534	likely disease causing	0.533	207	tolerated	0.206	939	high	0.938	ENST00000680627.1
rs1207831266	43302723	1:111759419	1:111759419	T	C/T			-	SNP	dbSNP	Frequency~gnomAD		missense variant~NMD transcript variant	T/I	139	139	1	deleterious	0	986	probably damaging	0.985	27001	likely benign	27	534	likely disease causing	0.533	207	tolerated	0.206	939	high	0.938	ENST00000680936.1
rs1207831266	43302723	1:111759419	1:111759419	T	C/T			-	SNP	dbSNP	Frequency~gnomAD		missense variant~NMD transcript variant	T/I	139	139	1	deleterious	0	979	probably damaging	0.978	27001	likely benign	27	534	likely disease causing	0.533	207	tolerated	0.206	939	high	0.938	ENST00000681559.1
rs780765170	2009542	1:111759470	1:111759470	C	A/C			-	SNP	dbSNP	Frequency~ExAC~gnomAD		missense variant	K/T	139	139	341	tolerated	0.34	12	benign	0.011	24001	likely benign	24	101	likely benign	0.1	26	tolerated	0.025	290	low	0.289	ENST00000680518.1
rs1435659511	54152871	1:111759431	1:111759431	G	C/G			-	SNP	dbSNP	Frequency~TOPMed		missense variant	A/G	143	143	1	deleterious	0	999	probably damaging	0.998	25001	likely benign	25	520	likely disease causing	0.519	166	tolerated	0.165	876	medium	0.875	ENST00000369702.5
rs1435659511	54152871	1:111759431	1:111759431	G	C/G			-	SNP	dbSNP	Frequency~TOPMed		missense variant~NMD transcript variant	A/G	143	143	1	deleterious	0	969	probably damaging	0.968	25001	likely benign	25	520	likely disease causing	0.519	166	tolerated	0.165	876	medium	0.875	ENST00000679576.1
rs1435659511	54152871	1:111759431	1:111759431	G	C/G			-	SNP	dbSNP	Frequency~TOPMed		missense variant	A/G	143	143	1	deleterious	0	999	probably damaging	0.998	25001	likely benign	25	520	likely disease causing	0.519	166	tolerated	0.165	876	medium	0.875	ENST00000679724.1
rs1435659511	54152871	1:111759431	1:111759431	G	C/G			-	SNP	dbSNP	Frequency~TOPMed		missense variant~NMD transcript variant	A/G	143	143	1	deleterious	0	969	probably damaging	0.968	25001	likely benign	25	520	likely disease causing	0.519	166	tolerated	0.165	876	medium	0.875	ENST00000680383.1
rs1435659511	54152871	1:111759431	1:111759431	G	C/G			-	SNP	dbSNP	Frequency~TOPMed		missense variant	A/G	143	143	1	deleterious	0	999	probably damaging	0.998	25001	likely benign	25	520	likely disease causing	0.519	166	tolerated	0.165	876	medium	0.875	ENST00000680627.1
rs1435659511	54152871	1:111759431	1:111759431	G	C/G			-	SNP	dbSNP	Frequency~TOPMed		missense variant~NMD transcript variant	A/G	143	143	1	deleterious	0	969	probably damaging	0.968	25001	likely benign	25	520	likely disease causing	0.519	166	tolerated	0.165	876	medium	0.875	ENST00000680936.1
rs1435659511	54152871	1:111759431	1:111759431	G	C/G			-	SNP	dbSNP	Frequency~TOPMed		missense variant~NMD transcript variant	A/G	143	143	1	deleterious	0	969	probably damaging	0.968	25001	likely benign	25	520	likely disease causing	0.519	166	tolerated	0.165	876	medium	0.875	ENST00000681559.1
rs1171584520	66404967	1:111759488	1:111759488	A	G/A			-	SNP	dbSNP	Frequency~TOPMed		missense variant	C/Y	145	145	1	deleterious	0	697	possibly damaging	0.696	28001	likely benign	28	586	likely disease causing	0.585	38	tolerated	0.037	630	medium	0.629	ENST00000680518.1
rs138070637	7246403	1:111759490	1:111759490	A	C/A			-	SNP	dbSNP	Frequency~ESP~ExAC~TOPMed~gnomAD		missense variant	H/N	146	146	11	deleterious	0.01	77	benign	0.076	24001	likely benign	24	279	likely benign	0.278	32	tolerated	0.031	83	neutral	0.082	ENST00000680518.1
rs779462001	1063508	1:111759491	1:111759491	G	A/G			-	SNP	dbSNP	Frequency~ExAC~TOPMed~gnomAD		missense variant	H/R	146	146	21	deleterious	0.02	15	benign	0.014	23001	likely benign	23	390	likely benign	0.389	18	tolerated	0.017	66	neutral	0.065	ENST00000680518.1
rs1008477588	10322170	1:111759442	1:111759442	T	C/T			-	SNP	dbSNP	Frequency~TOPMed~gnomAD		missense variant	H/Y	147	147	1	deleterious	0	963	probably damaging	0.962	25001	likely benign	25	351	likely benign	0.35	32	tolerated	0.031	96	neutral	0.095	ENST00000369702.5
rs1008477588	10322170	1:111759442	1:111759442	T	C/T			-	SNP	dbSNP	Frequency~TOPMed~gnomAD		missense variant~NMD transcript variant	H/Y	147	147	221	tolerated	0.22	38	benign	0.037	25001	likely benign	25	351	likely benign	0.35	32	tolerated	0.031	96	neutral	0.095	ENST00000679576.1
rs1008477588	10322170	1:111759442	1:111759442	T	C/T			-	SNP	dbSNP	Frequency~TOPMed~gnomAD		missense variant	H/Y	147	147	1	deleterious	0	963	probably damaging	0.962	25001	likely benign	25	351	likely benign	0.35	32	tolerated	0.031	96	neutral	0.095	ENST00000679724.1
rs1008477588	10322170	1:111759442	1:111759442	T	C/T			-	SNP	dbSNP	Frequency~TOPMed~gnomAD		missense variant~NMD transcript variant	H/Y	147	147	31	deleterious	0.03	31	benign	0.03	25001	likely benign	25	351	likely benign	0.35	32	tolerated	0.031	96	neutral	0.095	ENST00000680383.1
rs1008477588	10322170	1:111759442	1:111759442	T	C/T			-	SNP	dbSNP	Frequency~TOPMed~gnomAD		missense variant	H/Y	147	147	31	deleterious	0.03	963	probably damaging	0.962	25001	likely benign	25	351	likely benign	0.35	32	tolerated	0.031	96	neutral	0.095	ENST00000680627.1
rs1008477588	10322170	1:111759442	1:111759442	T	C/T			-	SNP	dbSNP	Frequency~TOPMed~gnomAD		missense variant~NMD transcript variant	H/Y	147	147	581	tolerated	0.58	21	benign	0.02	25001	likely benign	25	351	likely benign	0.35	32	tolerated	0.031	96	neutral	0.095	ENST00000680936.1
rs1008477588	10322170	1:111759442	1:111759442	T	C/T			-	SNP	dbSNP	Frequency~TOPMed~gnomAD		missense variant~NMD transcript variant	H/Y	147	147	391	tolerated	0.39	21	benign	0.02	25001	likely benign	25	351	likely benign	0.35	32	tolerated	0.031	96	neutral	0.095	ENST00000681559.1
rs748587900	6923917	1:111759494	1:111759494	A	T/A			-	SNP	dbSNP	Frequency~ExAC~gnomAD		missense variant	V/D	147	147	1	deleterious	0	643	possibly damaging	0.642	28001	likely benign	28	669	likely disease causing	0.668	100	tolerated	0.099	626	medium	0.625	ENST00000680518.1
rs866836316	4652496	1:111759496	1:111759496	G	T/G			-	SNP	dbSNP			missense variant	F/V	148	148	61	tolerated	0.06	208	benign	0.207	28001	likely benign	28	443	likely benign	0.442	36	tolerated	0.035	51	neutral	0.05	ENST00000680518.1
rs1018716680	16464038	1:111759448	1:111759448	A	G/A			-	SNP	dbSNP	Frequency~TOPMed		missense variant	V/I	149	149	1	deleterious	0	961	probably damaging	0.96	26001	likely benign	26	261	likely benign	0.26	100	tolerated	0.099	631	medium	0.63	ENST00000369702.5
rs1018716680	16464038	1:111759448	1:111759448	A	G/A			-	SNP	dbSNP	Frequency~TOPMed		missense variant~NMD transcript variant	V/I	149	149	21	deleterious	0.02	126	benign	0.125	26001	likely benign	26	261	likely benign	0.26	100	tolerated	0.099	631	medium	0.63	ENST00000679576.1
rs1018716680	16464038	1:111759448	1:111759448	A	G/A			-	SNP	dbSNP	Frequency~TOPMed		missense variant	V/I	149	149	1	deleterious	0	961	probably damaging	0.96	26001	likely benign	26	261	likely benign	0.26	100	tolerated	0.099	631	medium	0.63	ENST00000679724.1
rs1018716680	16464038	1:111759448	1:111759448	A	G/A			-	SNP	dbSNP	Frequency~TOPMed		missense variant~NMD transcript variant	V/I	149	149	1	deleterious	0	166	benign	0.165	26001	likely benign	26	261	likely benign	0.26	100	tolerated	0.099	631	medium	0.63	ENST00000680383.1
rs1018716680	16464038	1:111759448	1:111759448	A	G/A			-	SNP	dbSNP	Frequency~TOPMed		missense variant	V/I	149	149	1	deleterious	0	961	probably damaging	0.96	26001	likely benign	26	261	likely benign	0.26	100	tolerated	0.099	631	medium	0.63	ENST00000680627.1
rs1018716680	16464038	1:111759448	1:111759448	A	G/A			-	SNP	dbSNP	Frequency~TOPMed		missense variant~NMD transcript variant	V/I	149	149	11	deleterious	0.01	198	benign	0.197	26001	likely benign	26	261	likely benign	0.26	100	tolerated	0.099	631	medium	0.63	ENST00000680936.1
rs1018716680	16464038	1:111759448	1:111759448	A	G/A			-	SNP	dbSNP	Frequency~TOPMed		missense variant~NMD transcript variant	V/I	149	149	11	deleterious	0.01	126	benign	0.125	26001	likely benign	26	261	likely benign	0.26	100	tolerated	0.099	631	medium	0.63	ENST00000681559.1
rs1489073565	46039566	1:111759499	1:111759499	G	A/G			-	SNP	dbSNP	Frequency~TOPMed		missense variant	I/V	149	149	171	tolerated	0.17	50	benign	0.049	23001	likely benign	23	233	likely benign	0.232	24	tolerated	0.023	51	neutral	0.05	ENST00000680518.1
rs1480656591	41647559	1:111759452	1:111759452	A	T/A			-	SNP	dbSNP	Frequency~gnomAD		missense variant	I/N	150	150	1	deleterious	0	993	probably damaging	0.992	27001	likely benign	27	472	likely benign	0.471	118	tolerated	0.117	780	medium	0.779	ENST00000369702.5
rs1480656591	41647559	1:111759452	1:111759452	A	T/A			-	SNP	dbSNP	Frequency~gnomAD		missense variant~NMD transcript variant	I/N	150	150	1	deleterious	0	957	probably damaging	0.956	27001	likely benign	27	472	likely benign	0.471	118	tolerated	0.117	780	medium	0.779	ENST00000679576.1
rs1480656591	41647559	1:111759452	1:111759452	A	T/A			-	SNP	dbSNP	Frequency~gnomAD		missense variant	I/N	150	150	1	deleterious	0	993	probably damaging	0.992	27001	likely benign	27	472	likely benign	0.471	118	tolerated	0.117	780	medium	0.779	ENST00000679724.1
rs1480656591	41647559	1:111759452	1:111759452	A	T/A			-	SNP	dbSNP	Frequency~gnomAD		missense variant~NMD transcript variant	I/N	150	150	1	deleterious	0	943	probably damaging	0.942	27001	likely benign	27	472	likely benign	0.471	118	tolerated	0.117	780	medium	0.779	ENST00000680383.1
rs1480656591	41647559	1:111759452	1:111759452	A	T/A			-	SNP	dbSNP	Frequency~gnomAD		missense variant	I/N	150	150	1	deleterious	0	993	probably damaging	0.992	27001	likely benign	27	472	likely benign	0.471	118	tolerated	0.117	780	medium	0.779	ENST00000680627.1
rs1480656591	41647559	1:111759452	1:111759452	A	T/A			-	SNP	dbSNP	Frequency~gnomAD		missense variant~NMD transcript variant	I/N	150	150	1	deleterious	0	957	probably damaging	0.956	27001	likely benign	27	472	likely benign	0.471	118	tolerated	0.117	780	medium	0.779	ENST00000680936.1
rs1480656591	41647559	1:111759452	1:111759452	A	T/A			-	SNP	dbSNP	Frequency~gnomAD		missense variant~NMD transcript variant	I/N	150	150	1	deleterious	0	943	probably damaging	0.942	27001	likely benign	27	472	likely benign	0.471	118	tolerated	0.117	780	medium	0.779	ENST00000681559.1
rs1178483157	71364809	1:111759455	1:111759455	T	C/T			-	SNP	dbSNP	Frequency~gnomAD		missense variant	T/I	151	151	41	deleterious	0.04	106	benign	0.105	22001	likely benign	22	64	likely benign	0.063	10	tolerated	0.009	152	neutral	0.151	ENST00000369702.5
rs1178483157	71364809	1:111759455	1:111759455	T	C/T			-	SNP	dbSNP	Frequency~gnomAD		missense variant~NMD transcript variant	T/I	151	151	121	tolerated	0.12	1	benign	0	22001	likely benign	22	64	likely benign	0.063	10	tolerated	0.009	152	neutral	0.151	ENST00000679576.1
rs1178483157	71364809	1:111759455	1:111759455	T	C/T			-	SNP	dbSNP	Frequency~gnomAD		missense variant	T/I	151	151	41	deleterious	0.04	106	benign	0.105	22001	likely benign	22	64	likely benign	0.063	10	tolerated	0.009	152	neutral	0.151	ENST00000679724.1
rs1178483157	71364809	1:111759455	1:111759455	T	C/T			-	SNP	dbSNP	Frequency~gnomAD		missense variant~NMD transcript variant	T/I	151	151	161	tolerated	0.16	2	benign	0.001	22001	likely benign	22	64	likely benign	0.063	10	tolerated	0.009	152	neutral	0.151	ENST00000680383.1
rs1178483157	71364809	1:111759455	1:111759455	T	C/T			-	SNP	dbSNP	Frequency~gnomAD		missense variant	T/I	151	151	51	tolerated	0.05	106	benign	0.105	22001	likely benign	22	64	likely benign	0.063	10	tolerated	0.009	152	neutral	0.151	ENST00000680627.1
rs1178483157	71364809	1:111759455	1:111759455	T	C/T			-	SNP	dbSNP	Frequency~gnomAD		missense variant~NMD transcript variant	T/I	151	151	191	tolerated	0.19	1	benign	0	22001	likely benign	22	64	likely benign	0.063	10	tolerated	0.009	152	neutral	0.151	ENST00000680936.1
rs1178483157	71364809	1:111759455	1:111759455	T	C/T			-	SNP	dbSNP	Frequency~gnomAD		missense variant~NMD transcript variant	T/I	151	151	191	tolerated	0.19	1	benign	0	22001	likely benign	22	64	likely benign	0.063	10	tolerated	0.009	152	neutral	0.151	ENST00000681559.1
rs1571609802	47885946	1:111759454	1:111759454	C	A/C			-	SNP	dbSNP	Frequency		missense variant	T/P	151	151	21	deleterious	0.02	314	benign	0.313	23001	likely benign	23	183	likely benign	0.182	27	tolerated	0.026	487	low	0.486	ENST00000369702.5
rs1571609802	47885946	1:111759454	1:111759454	C	A/C			-	SNP	dbSNP	Frequency		missense variant~NMD transcript variant	T/P	151	151	151	tolerated	0.15	53	benign	0.052	23001	likely benign	23	183	likely benign	0.182	27	tolerated	0.026	487	low	0.486	ENST00000679576.1
rs1571609802	47885946	1:111759454	1:111759454	C	A/C			-	SNP	dbSNP	Frequency		missense variant	T/P	151	151	21	deleterious	0.02	314	benign	0.313	23001	likely benign	23	183	likely benign	0.182	27	tolerated	0.026	487	low	0.486	ENST00000679724.1
rs1571609802	47885946	1:111759454	1:111759454	C	A/C			-	SNP	dbSNP	Frequency		missense variant~NMD transcript variant	T/P	151	151	191	tolerated	0.19	76	benign	0.075	23001	likely benign	23	183	likely benign	0.182	27	tolerated	0.026	487	low	0.486	ENST00000680383.1
rs1571609802	47885946	1:111759454	1:111759454	C	A/C			-	SNP	dbSNP	Frequency		missense variant	T/P	151	151	51	deleterious	0.05	314	benign	0.313	23001	likely benign	23	183	likely benign	0.182	27	tolerated	0.026	487	low	0.486	ENST00000680627.1
rs1571609802	47885946	1:111759454	1:111759454	C	A/C			-	SNP	dbSNP	Frequency		missense variant~NMD transcript variant	T/P	151	151	271	tolerated	0.27	39	benign	0.038	23001	likely benign	23	183	likely benign	0.182	27	tolerated	0.026	487	low	0.486	ENST00000680936.1
rs1571609802	47885946	1:111759454	1:111759454	C	A/C			-	SNP	dbSNP	Frequency		missense variant~NMD transcript variant	T/P	151	151	271	tolerated	0.27	24	benign	0.023	23001	likely benign	23	183	likely benign	0.182	27	tolerated	0.026	487	low	0.486	ENST00000681559.1
rs369867698	40412171	1:111759505	1:111759505	A	G/A			-	SNP	dbSNP	Frequency~ESP~ExAC~TOPMed~gnomAD		missense variant	G/R	151	151	1	deleterious	0	971	probably damaging	0.97	29001	likely benign	29	609	likely disease causing	0.608	178	tolerated	0.177	955	high	0.954	ENST00000680518.1
rs1027090407	16005457	1:111759511	1:111759511	T	C/T			-	SNP	dbSNP			missense variant	P/S	153	153	181	tolerated	0.18	6	benign	0.005	22001	likely benign	22	94	likely benign	0.093	7	tolerated	0.006	128	neutral	0.127	ENST00000680518.1
rs756864058	3246134	1:111759461	1:111759461	C	T/C			-	SNP	dbSNP	Frequency~ExAC~gnomAD		missense variant	I/T	153	153	1	deleterious	0	996	probably damaging	0.995	27001	likely benign	27	572	likely disease causing	0.571	97	tolerated	0.096	812	medium	0.811	ENST00000369702.5
rs756864058	3246134	1:111759461	1:111759461	C	T/C			-	SNP	dbSNP	Frequency~ExAC~gnomAD		missense variant~NMD transcript variant	I/T	153	153	1	deleterious	0	955	probably damaging	0.954	27001	likely benign	27	572	likely disease causing	0.571	97	tolerated	0.096	812	medium	0.811	ENST00000679576.1
rs756864058	3246134	1:111759461	1:111759461	C	T/C			-	SNP	dbSNP	Frequency~ExAC~gnomAD		missense variant	I/T	153	153	1	deleterious	0	996	probably damaging	0.995	27001	likely benign	27	572	likely disease causing	0.571	97	tolerated	0.096	812	medium	0.811	ENST00000679724.1
rs756864058	3246134	1:111759461	1:111759461	C	T/C			-	SNP	dbSNP	Frequency~ExAC~gnomAD		missense variant~NMD transcript variant	I/T	153	153	1	deleterious	0	891	possibly damaging	0.89	27001	likely benign	27	572	likely disease causing	0.571	97	tolerated	0.096	812	medium	0.811	ENST00000680383.1
rs756864058	3246134	1:111759461	1:111759461	C	T/C			-	SNP	dbSNP	Frequency~ExAC~gnomAD		missense variant	I/T	153	153	1	deleterious	0	996	probably damaging	0.995	27001	likely benign	27	572	likely disease causing	0.571	97	tolerated	0.096	812	medium	0.811	ENST00000680627.1
rs756864058	3246134	1:111759461	1:111759461	C	T/C			-	SNP	dbSNP	Frequency~ExAC~gnomAD		missense variant~NMD transcript variant	I/T	153	153	1	deleterious	0	939	probably damaging	0.938	27001	likely benign	27	572	likely disease causing	0.571	97	tolerated	0.096	812	medium	0.811	ENST00000680936.1
rs756864058	3246134	1:111759461	1:111759461	C	T/C			-	SNP	dbSNP	Frequency~ExAC~gnomAD		missense variant~NMD transcript variant	I/T	153	153	1	deleterious	0	845	possibly damaging	0.844	27001	likely benign	27	572	likely disease causing	0.571	97	tolerated	0.096	812	medium	0.811	ENST00000681559.1
rs760763795	5681226	1:111759512	1:111759512	T	C/T			-	SNP	dbSNP	Frequency~ExAC~gnomAD		missense variant	P/L	153	153	71	tolerated	0.07	28	benign	0.027	25001	likely benign	25	209	likely benign	0.208	22	tolerated	0.021	721	medium	0.72	ENST00000680518.1
rs771297079	21173750	1:111759515	1:111759515	C	T/C			-	SNP	dbSNP	Frequency~ExAC~gnomAD		missense variant	L/S	154	154	1	deleterious	0	31	benign	0.03	26001	likely benign	26	238	likely benign	0.237	10	tolerated	0.009	132	neutral	0.131	ENST00000680518.1
rs1423213482	38963531	1:111759467	1:111759467	G	T/G			-	SNP	dbSNP	Frequency~TOPMed		missense variant	I/R	155	155	61	tolerated	0.06	19	benign	0.018	23001	likely benign	23	190	likely benign	0.189	5	tolerated	0.004	12	neutral	0.011	ENST00000369702.5
rs1423213482	38963531	1:111759467	1:111759467	G	T/G			-	SNP	dbSNP	Frequency~TOPMed		missense variant~NMD transcript variant	I/R	155	155	551	tolerated	0.55	4	benign	0.003	23001	likely benign	23	190	likely benign	0.189	5	tolerated	0.004	12	neutral	0.011	ENST00000679576.1
rs1423213482	38963531	1:111759467	1:111759467	G	T/G			-	SNP	dbSNP	Frequency~TOPMed		missense variant	I/R	155	155	61	tolerated	0.06	19	benign	0.018	23001	likely benign	23	190	likely benign	0.189	5	tolerated	0.004	12	neutral	0.011	ENST00000679724.1
rs1423213482	38963531	1:111759467	1:111759467	G	T/G			-	SNP	dbSNP	Frequency~TOPMed		missense variant~NMD transcript variant	I/R	155	155	421	tolerated	0.42	1	benign	0	23001	likely benign	23	190	likely benign	0.189	5	tolerated	0.004	12	neutral	0.011	ENST00000680383.1
rs1423213482	38963531	1:111759467	1:111759467	G	T/G			-	SNP	dbSNP	Frequency~TOPMed		missense variant	I/R	155	155	211	tolerated	0.21	19	benign	0.018	23001	likely benign	23	190	likely benign	0.189	5	tolerated	0.004	12	neutral	0.011	ENST00000680627.1
rs1423213482	38963531	1:111759467	1:111759467	G	T/G			-	SNP	dbSNP	Frequency~TOPMed		missense variant~NMD transcript variant	I/R	155	155	541	tolerated	0.54	1	benign	0	23001	likely benign	23	190	likely benign	0.189	5	tolerated	0.004	12	neutral	0.011	ENST00000680936.1
rs1423213482	38963531	1:111759467	1:111759467	G	T/G			-	SNP	dbSNP	Frequency~TOPMed		missense variant~NMD transcript variant	I/R	155	155	691	tolerated	0.69	1	benign	0	23001	likely benign	23	190	likely benign	0.189	5	tolerated	0.004	12	neutral	0.011	ENST00000681559.1
rs776966677	25113878	1:111759517	1:111759517	C	T/C			-	SNP	dbSNP	Frequency~ExAC~TOPMed~gnomAD		missense variant	S/P	155	155	81	tolerated	0.08	6	benign	0.005	22001	likely benign	22	79	likely benign	0.078	9	tolerated	0.008	191	neutral	0.19	ENST00000680518.1
rs765114524	16969337	1:111759521	1:111759521	C	A/C			-	SNP	dbSNP	Frequency~ExAC~gnomAD		missense variant	Q/P	156	156	61	tolerated	0.06	1	benign	0	23001	likely benign	23	215	likely benign	0.214	13	tolerated	0.012	85	neutral	0.084	ENST00000680518.1
rs780765170	2009542	1:111759470	1:111759470	C	A/C			-	SNP	dbSNP	Frequency~ExAC~gnomAD		missense variant	K/T	156	156	81	tolerated	0.08	796	possibly damaging	0.795	24001	likely benign	24	101	likely benign	0.1	26	tolerated	0.025	290	low	0.289	ENST00000369702.5
rs780765170	2009542	1:111759470	1:111759470	C	A/C			-	SNP	dbSNP	Frequency~ExAC~gnomAD		missense variant~NMD transcript variant	K/T	156	156	231	tolerated	0.23	59	benign	0.058	24001	likely benign	24	101	likely benign	0.1	26	tolerated	0.025	290	low	0.289	ENST00000679576.1
rs780765170	2009542	1:111759470	1:111759470	C	A/C			-	SNP	dbSNP	Frequency~ExAC~gnomAD		missense variant	K/T	156	156	81	tolerated	0.08	796	possibly damaging	0.795	24001	likely benign	24	101	likely benign	0.1	26	tolerated	0.025	290	low	0.289	ENST00000679724.1
rs780765170	2009542	1:111759470	1:111759470	C	A/C			-	SNP	dbSNP	Frequency~ExAC~gnomAD		missense variant~NMD transcript variant	K/T	156	156	331	tolerated	0.33	21	benign	0.02	24001	likely benign	24	101	likely benign	0.1	26	tolerated	0.025	290	low	0.289	ENST00000680383.1
rs780765170	2009542	1:111759470	1:111759470	C	A/C			-	SNP	dbSNP	Frequency~ExAC~gnomAD		missense variant	K/T	156	156	91	tolerated	0.09	796	possibly damaging	0.795	24001	likely benign	24	101	likely benign	0.1	26	tolerated	0.025	290	low	0.289	ENST00000680627.1
rs780765170	2009542	1:111759470	1:111759470	C	A/C			-	SNP	dbSNP	Frequency~ExAC~gnomAD		missense variant~NMD transcript variant	K/T	156	156	441	tolerated	0.44	25	benign	0.024	24001	likely benign	24	101	likely benign	0.1	26	tolerated	0.025	290	low	0.289	ENST00000680936.1
rs780765170	2009542	1:111759470	1:111759470	C	A/C			-	SNP	dbSNP	Frequency~ExAC~gnomAD		missense variant~NMD transcript variant	K/T	156	156	511	tolerated	0.51	14	benign	0.013	24001	likely benign	24	101	likely benign	0.1	26	tolerated	0.025	290	low	0.289	ENST00000681559.1
rs752481715	506231	1:111759523	1:111759523	A	G/A			-	SNP	dbSNP	Frequency~ExAC~TOPMed~gnomAD		missense variant	D/N	157	157	1	deleterious	0	676	possibly damaging	0.675	31001	likely deleterious	31	361	likely benign	0.36	64	tolerated	0.063	372	low	0.371	ENST00000680518.1
rs1257035409	28964627	1:111759526	1:111759526	G	A/G			-	SNP	dbSNP	Frequency~TOPMed		missense variant	K/E	158	158	181	tolerated	0.18	16	benign	0.015	24001	likely benign	24	196	likely benign	0.195	15	tolerated	0.014	122	neutral	0.121	ENST00000680518.1
rs1205961323	42290622	1:111759530	1:111759530	T	C/T			-	SNP	dbSNP	Frequency~gnomAD		missense variant	T/I	159	159	261	tolerated	0.26	1	benign	0	18001	likely benign	18	48	likely benign	0.047	6	tolerated	0.005	49	neutral	0.048	ENST00000680518.1
rs1171584520	66404967	1:111759488	1:111759488	A	G/A			-	SNP	dbSNP	Frequency~TOPMed		missense variant	C/Y	162	162	1	deleterious	0	993	probably damaging	0.992	28001	likely benign	28	586	likely disease causing	0.585	38	tolerated	0.037	630	medium	0.629	ENST00000369702.5
rs1171584520	66404967	1:111759488	1:111759488	A	G/A			-	SNP	dbSNP	Frequency~TOPMed		missense variant~NMD transcript variant	C/Y	162	162	1	deleterious	0	532	possibly damaging	0.531	28001	likely benign	28	586	likely disease causing	0.585	38	tolerated	0.037	630	medium	0.629	ENST00000679576.1
rs1171584520	66404967	1:111759488	1:111759488	A	G/A			-	SNP	dbSNP	Frequency~TOPMed		missense variant	C/Y	162	162	1	deleterious	0	993	probably damaging	0.992	28001	likely benign	28	586	likely disease causing	0.585	38	tolerated	0.037	630	medium	0.629	ENST00000679724.1
rs1171584520	66404967	1:111759488	1:111759488	A	G/A			-	SNP	dbSNP	Frequency~TOPMed		missense variant~NMD transcript variant	C/Y	162	162	1	deleterious	0	413	benign	0.412	28001	likely benign	28	586	likely disease causing	0.585	38	tolerated	0.037	630	medium	0.629	ENST00000680383.1
rs1171584520	66404967	1:111759488	1:111759488	A	G/A			-	SNP	dbSNP	Frequency~TOPMed		missense variant	C/Y	162	162	1	deleterious	0	993	probably damaging	0.992	28001	likely benign	28	586	likely disease causing	0.585	38	tolerated	0.037	630	medium	0.629	ENST00000680627.1
rs1171584520	66404967	1:111759488	1:111759488	A	G/A			-	SNP	dbSNP	Frequency~TOPMed		missense variant~NMD transcript variant	C/Y	162	162	1	deleterious	0	428	benign	0.427	28001	likely benign	28	586	likely disease causing	0.585	38	tolerated	0.037	630	medium	0.629	ENST00000680936.1
rs1171584520	66404967	1:111759488	1:111759488	A	G/A			-	SNP	dbSNP	Frequency~TOPMed		missense variant~NMD transcript variant	C/Y	162	162	1	deleterious	0	299	benign	0.298	28001	likely benign	28	586	likely disease causing	0.585	38	tolerated	0.037	630	medium	0.629	ENST00000681559.1
rs1198880633	38041683	1:111759539	1:111759539	G	A/G			-	SNP	dbSNP	Frequency~TOPMed		missense variant	K/R	162	162	91	tolerated	0.09	2	benign	0.001	23001	likely benign	23	122	likely benign	0.121	17	tolerated	0.016	98	neutral	0.097	ENST00000680518.1
rs138070637	7246403	1:111759490	1:111759490	A	C/A			-	SNP	dbSNP	Frequency~ESP~ExAC~TOPMed~gnomAD		missense variant	H/N	163	163	1	deleterious	0	523	possibly damaging	0.522	24001	likely benign	24	279	likely benign	0.278	32	tolerated	0.031	83	neutral	0.082	ENST00000369702.5
rs138070637	7246403	1:111759490	1:111759490	A	C/A			-	SNP	dbSNP	Frequency~ESP~ExAC~TOPMed~gnomAD		missense variant~NMD transcript variant	H/N	163	163	121	tolerated	0.12	120	benign	0.119	24001	likely benign	24	279	likely benign	0.278	32	tolerated	0.031	83	neutral	0.082	ENST00000679576.1
rs138070637	7246403	1:111759490	1:111759490	A	C/A			-	SNP	dbSNP	Frequency~ESP~ExAC~TOPMed~gnomAD		missense variant	H/N	163	163	1	deleterious	0	523	possibly damaging	0.522	24001	likely benign	24	279	likely benign	0.278	32	tolerated	0.031	83	neutral	0.082	ENST00000679724.1
rs138070637	7246403	1:111759490	1:111759490	A	C/A			-	SNP	dbSNP	Frequency~ESP~ExAC~TOPMed~gnomAD		missense variant~NMD transcript variant	H/N	163	163	71	tolerated	0.07	120	benign	0.119	24001	likely benign	24	279	likely benign	0.278	32	tolerated	0.031	83	neutral	0.082	ENST00000680383.1
rs138070637	7246403	1:111759490	1:111759490	A	C/A			-	SNP	dbSNP	Frequency~ESP~ExAC~TOPMed~gnomAD		missense variant	H/N	163	163	21	deleterious	0.02	523	possibly damaging	0.522	24001	likely benign	24	279	likely benign	0.278	32	tolerated	0.031	83	neutral	0.082	ENST00000680627.1
rs138070637	7246403	1:111759490	1:111759490	A	C/A			-	SNP	dbSNP	Frequency~ESP~ExAC~TOPMed~gnomAD		missense variant~NMD transcript variant	H/N	163	163	101	tolerated	0.1	77	benign	0.076	24001	likely benign	24	279	likely benign	0.278	32	tolerated	0.031	83	neutral	0.082	ENST00000680936.1
rs138070637	7246403	1:111759490	1:111759490	A	C/A			-	SNP	dbSNP	Frequency~ESP~ExAC~TOPMed~gnomAD		missense variant~NMD transcript variant	H/N	163	163	151	tolerated	0.15	120	benign	0.119	24001	likely benign	24	279	likely benign	0.278	32	tolerated	0.031	83	neutral	0.082	ENST00000681559.1
rs764053523	7704912	1:111759542	1:111759542	T	A/T			-	SNP	dbSNP	Frequency~ExAC~gnomAD		missense variant	K/M	163	163	11	deleterious	0.01	305	benign	0.304	28001	likely benign	28	396	likely benign	0.395	34	tolerated	0.033	358	low	0.357	ENST00000680518.1
rs779462001	1063508	1:111759491	1:111759491	G	A/G			-	SNP	dbSNP	Frequency~ExAC~TOPMed~gnomAD		missense variant	H/R	163	163	11	deleterious	0.01	226	benign	0.225	23001	likely benign	23	390	likely benign	0.389	18	tolerated	0.017	66	neutral	0.065	ENST00000369702.5
rs779462001	1063508	1:111759491	1:111759491	G	A/G			-	SNP	dbSNP	Frequency~ExAC~TOPMed~gnomAD		missense variant~NMD transcript variant	H/R	163	163	191	tolerated	0.19	25	benign	0.024	23001	likely benign	23	390	likely benign	0.389	18	tolerated	0.017	66	neutral	0.065	ENST00000679576.1
rs779462001	1063508	1:111759491	1:111759491	G	A/G			-	SNP	dbSNP	Frequency~ExAC~TOPMed~gnomAD		missense variant	H/R	163	163	11	deleterious	0.01	226	benign	0.225	23001	likely benign	23	390	likely benign	0.389	18	tolerated	0.017	66	neutral	0.065	ENST00000679724.1
rs779462001	1063508	1:111759491	1:111759491	G	A/G			-	SNP	dbSNP	Frequency~ExAC~TOPMed~gnomAD		missense variant~NMD transcript variant	H/R	163	163	101	tolerated	0.1	37	benign	0.036	23001	likely benign	23	390	likely benign	0.389	18	tolerated	0.017	66	neutral	0.065	ENST00000680383.1
rs779462001	1063508	1:111759491	1:111759491	G	A/G			-	SNP	dbSNP	Frequency~ExAC~TOPMed~gnomAD		missense variant	H/R	163	163	1	deleterious	0	226	benign	0.225	23001	likely benign	23	390	likely benign	0.389	18	tolerated	0.017	66	neutral	0.065	ENST00000680627.1
rs779462001	1063508	1:111759491	1:111759491	G	A/G			-	SNP	dbSNP	Frequency~ExAC~TOPMed~gnomAD		missense variant~NMD transcript variant	H/R	163	163	71	tolerated	0.07	25	benign	0.024	23001	likely benign	23	390	likely benign	0.389	18	tolerated	0.017	66	neutral	0.065	ENST00000680936.1
rs779462001	1063508	1:111759491	1:111759491	G	A/G			-	SNP	dbSNP	Frequency~ExAC~TOPMed~gnomAD		missense variant~NMD transcript variant	H/R	163	163	171	tolerated	0.17	25	benign	0.024	23001	likely benign	23	390	likely benign	0.389	18	tolerated	0.017	66	neutral	0.065	ENST00000681559.1
rs748587900	6923917	1:111759494	1:111759494	A	T/A			-	SNP	dbSNP	Frequency~ExAC~gnomAD		missense variant	V/D	164	164	1	deleterious	0	991	probably damaging	0.99	28001	likely benign	28	669	likely disease causing	0.668	100	tolerated	0.099	626	medium	0.625	ENST00000369702.5
rs748587900	6923917	1:111759494	1:111759494	A	T/A			-	SNP	dbSNP	Frequency~ExAC~gnomAD		missense variant~NMD transcript variant	V/D	164	164	1	deleterious	0	643	possibly damaging	0.642	28001	likely benign	28	669	likely disease causing	0.668	100	tolerated	0.099	626	medium	0.625	ENST00000679576.1
rs748587900	6923917	1:111759494	1:111759494	A	T/A			-	SNP	dbSNP	Frequency~ExAC~gnomAD		missense variant	V/D	164	164	1	deleterious	0	991	probably damaging	0.99	28001	likely benign	28	669	likely disease causing	0.668	100	tolerated	0.099	626	medium	0.625	ENST00000679724.1
rs748587900	6923917	1:111759494	1:111759494	A	T/A			-	SNP	dbSNP	Frequency~ExAC~gnomAD		missense variant~NMD transcript variant	V/D	164	164	1	deleterious	0	544	possibly damaging	0.543	28001	likely benign	28	669	likely disease causing	0.668	100	tolerated	0.099	626	medium	0.625	ENST00000680383.1
rs748587900	6923917	1:111759494	1:111759494	A	T/A			-	SNP	dbSNP	Frequency~ExAC~gnomAD		missense variant	V/D	164	164	1	deleterious	0	991	probably damaging	0.99	28001	likely benign	28	669	likely disease causing	0.668	100	tolerated	0.099	626	medium	0.625	ENST00000680627.1
rs748587900	6923917	1:111759494	1:111759494	A	T/A			-	SNP	dbSNP	Frequency~ExAC~gnomAD		missense variant~NMD transcript variant	V/D	164	164	11	deleterious	0.01	544	possibly damaging	0.543	28001	likely benign	28	669	likely disease causing	0.668	100	tolerated	0.099	626	medium	0.625	ENST00000680936.1
rs748587900	6923917	1:111759494	1:111759494	A	T/A			-	SNP	dbSNP	Frequency~ExAC~gnomAD		missense variant~NMD transcript variant	V/D	164	164	11	deleterious	0.01	391	benign	0.39	28001	likely benign	28	669	likely disease causing	0.668	100	tolerated	0.099	626	medium	0.625	ENST00000681559.1
rs751053695	8633395	1:111759545	1:111759545	A	G/A			-	SNP	dbSNP	Frequency~ExAC~gnomAD		missense variant	C/Y	164	164	1	deleterious	0	897	possibly damaging	0.896	28001	likely benign	28	490	likely benign	0.489	74	tolerated	0.073	567	medium	0.566	ENST00000680518.1
rs147157974	18599768	1:111759548	1:111759548	G	A/G			-	SNP	dbSNP	Frequency~ESP~ExAC~TOPMed~gnomAD		missense variant	H/R	165	165	11	deleterious	0.01	817	possibly damaging	0.816	25001	likely benign	25	578	likely disease causing	0.577	38	tolerated	0.037	689	medium	0.688	ENST00000680518.1
rs866836316	4652496	1:111759496	1:111759496	G	T/G			-	SNP	dbSNP			missense variant	F/V	165	165	1	deleterious	0	998	probably damaging	0.997	28001	likely benign	28	443	likely benign	0.442	36	tolerated	0.035	51	neutral	0.05	ENST00000369702.5
rs866836316	4652496	1:111759496	1:111759496	G	T/G			-	SNP	dbSNP			missense variant~NMD transcript variant	F/V	165	165	71	tolerated	0.07	208	benign	0.207	28001	likely benign	28	443	likely benign	0.442	36	tolerated	0.035	51	neutral	0.05	ENST00000679576.1
rs866836316	4652496	1:111759496	1:111759496	G	T/G			-	SNP	dbSNP			missense variant	F/V	165	165	1	deleterious	0	998	probably damaging	0.997	28001	likely benign	28	443	likely benign	0.442	36	tolerated	0.035	51	neutral	0.05	ENST00000679724.1
rs866836316	4652496	1:111759496	1:111759496	G	T/G			-	SNP	dbSNP			missense variant~NMD transcript variant	F/V	165	165	51	deleterious	0.05	521	possibly damaging	0.52	28001	likely benign	28	443	likely benign	0.442	36	tolerated	0.035	51	neutral	0.05	ENST00000680383.1
rs866836316	4652496	1:111759496	1:111759496	G	T/G			-	SNP	dbSNP			missense variant	F/V	165	165	31	deleterious	0.03	998	probably damaging	0.997	28001	likely benign	28	443	likely benign	0.442	36	tolerated	0.035	51	neutral	0.05	ENST00000680627.1
rs866836316	4652496	1:111759496	1:111759496	G	T/G			-	SNP	dbSNP			missense variant~NMD transcript variant	F/V	165	165	61	tolerated	0.06	247	benign	0.246	28001	likely benign	28	443	likely benign	0.442	36	tolerated	0.035	51	neutral	0.05	ENST00000680936.1
rs866836316	4652496	1:111759496	1:111759496	G	T/G			-	SNP	dbSNP			missense variant~NMD transcript variant	F/V	165	165	91	tolerated	0.09	247	benign	0.246	28001	likely benign	28	443	likely benign	0.442	36	tolerated	0.035	51	neutral	0.05	ENST00000681559.1
rs1489073565	46039566	1:111759499	1:111759499	G	A/G			-	SNP	dbSNP	Frequency~TOPMed		missense variant	I/V	166	166	111	tolerated	0.11	506	possibly damaging	0.505	23001	likely benign	23	233	likely benign	0.232	24	tolerated	0.023	51	neutral	0.05	ENST00000369702.5
rs1489073565	46039566	1:111759499	1:111759499	G	A/G			-	SNP	dbSNP	Frequency~TOPMed		missense variant~NMD transcript variant	I/V	166	166	261	tolerated	0.26	78	benign	0.077	23001	likely benign	23	233	likely benign	0.232	24	tolerated	0.023	51	neutral	0.05	ENST00000679576.1
rs1489073565	46039566	1:111759499	1:111759499	G	A/G			-	SNP	dbSNP	Frequency~TOPMed		missense variant	I/V	166	166	111	tolerated	0.11	506	possibly damaging	0.505	23001	likely benign	23	233	likely benign	0.232	24	tolerated	0.023	51	neutral	0.05	ENST00000679724.1
rs1489073565	46039566	1:111759499	1:111759499	G	A/G			-	SNP	dbSNP	Frequency~TOPMed		missense variant~NMD transcript variant	I/V	166	166	181	tolerated	0.18	50	benign	0.049	23001	likely benign	23	233	likely benign	0.232	24	tolerated	0.023	51	neutral	0.05	ENST00000680383.1
rs1489073565	46039566	1:111759499	1:111759499	G	A/G			-	SNP	dbSNP	Frequency~TOPMed		missense variant	I/V	166	166	91	tolerated	0.09	506	possibly damaging	0.505	23001	likely benign	23	233	likely benign	0.232	24	tolerated	0.023	51	neutral	0.05	ENST00000680627.1
rs1489073565	46039566	1:111759499	1:111759499	G	A/G			-	SNP	dbSNP	Frequency~TOPMed		missense variant~NMD transcript variant	I/V	166	166	311	tolerated	0.31	78	benign	0.077	23001	likely benign	23	233	likely benign	0.232	24	tolerated	0.023	51	neutral	0.05	ENST00000680936.1
rs1489073565	46039566	1:111759499	1:111759499	G	A/G			-	SNP	dbSNP	Frequency~TOPMed		missense variant~NMD transcript variant	I/V	166	166	361	tolerated	0.36	78	benign	0.077	23001	likely benign	23	233	likely benign	0.232	24	tolerated	0.023	51	neutral	0.05	ENST00000681559.1
rs1171207973	66133533	1:111759553	1:111759553	T	G/T			-	SNP	dbSNP	Frequency~gnomAD		missense variant	A/S	167	167	1	deleterious	0	726	possibly damaging	0.725	27001	likely benign	27	400	likely benign	0.399	108	tolerated	0.107	599	medium	0.598	ENST00000680518.1
rs1410747384	39461617	1:111759556	1:111759556	C	G/C			-	SNP	dbSNP	Frequency~gnomAD		missense variant	V/L	168	168	1	deleterious	0	93	benign	0.092	26001	likely benign	26	399	likely benign	0.398	162	tolerated	0.161	909	medium	0.908	ENST00000680518.1
rs369867698	40412171	1:111759505	1:111759505	A	G/A			-	SNP	dbSNP	Frequency~ESP~ExAC~TOPMed~gnomAD		missense variant	G/R	168	168	1	deleterious	0	1001	probably damaging	1	29001	likely benign	29	609	likely disease causing	0.608	178	tolerated	0.177	955	high	0.954	ENST00000369702.5
rs369867698	40412171	1:111759505	1:111759505	A	G/A			-	SNP	dbSNP	Frequency~ESP~ExAC~TOPMed~gnomAD		missense variant~NMD transcript variant	G/R	168	168	1	deleterious	0	995	probably damaging	0.994	29001	likely benign	29	609	likely disease causing	0.608	178	tolerated	0.177	955	high	0.954	ENST00000679576.1
rs369867698	40412171	1:111759505	1:111759505	A	G/A			-	SNP	dbSNP	Frequency~ESP~ExAC~TOPMed~gnomAD		missense variant	G/R	168	168	1	deleterious	0	1001	probably damaging	1	29001	likely benign	29	609	likely disease causing	0.608	178	tolerated	0.177	955	high	0.954	ENST00000679724.1
rs369867698	40412171	1:111759505	1:111759505	A	G/A			-	SNP	dbSNP	Frequency~ESP~ExAC~TOPMed~gnomAD		missense variant~NMD transcript variant	G/R	168	168	1	deleterious	0	971	probably damaging	0.97	29001	likely benign	29	609	likely disease causing	0.608	178	tolerated	0.177	955	high	0.954	ENST00000680383.1
rs369867698	40412171	1:111759505	1:111759505	A	G/A			-	SNP	dbSNP	Frequency~ESP~ExAC~TOPMed~gnomAD		missense variant	G/R	168	168	1	deleterious	0	1001	probably damaging	1	29001	likely benign	29	609	likely disease causing	0.608	178	tolerated	0.177	955	high	0.954	ENST00000680627.1
rs369867698	40412171	1:111759505	1:111759505	A	G/A			-	SNP	dbSNP	Frequency~ESP~ExAC~TOPMed~gnomAD		missense variant~NMD transcript variant	G/R	168	168	1	deleterious	0	980	probably damaging	0.979	29001	likely benign	29	609	likely disease causing	0.608	178	tolerated	0.177	955	high	0.954	ENST00000680936.1
rs369867698	40412171	1:111759505	1:111759505	A	G/A			-	SNP	dbSNP	Frequency~ESP~ExAC~TOPMed~gnomAD		missense variant~NMD transcript variant	G/R	168	168	1	deleterious	0	971	probably damaging	0.97	29001	likely benign	29	609	likely disease causing	0.608	178	tolerated	0.177	955	high	0.954	ENST00000681559.1
rs1027090407	16005457	1:111759511	1:111759511	T	C/T			-	SNP	dbSNP			missense variant	P/S	170	170	81	tolerated	0.08	358	benign	0.357	22001	likely benign	22	94	likely benign	0.093	7	tolerated	0.006	128	neutral	0.127	ENST00000369702.5
rs1027090407	16005457	1:111759511	1:111759511	T	C/T			-	SNP	dbSNP			missense variant~NMD transcript variant	P/S	170	170	271	tolerated	0.27	16	benign	0.015	22001	likely benign	22	94	likely benign	0.093	7	tolerated	0.006	128	neutral	0.127	ENST00000679576.1
rs1027090407	16005457	1:111759511	1:111759511	T	C/T			-	SNP	dbSNP			missense variant	P/S	170	170	81	tolerated	0.08	358	benign	0.357	22001	likely benign	22	94	likely benign	0.093	7	tolerated	0.006	128	neutral	0.127	ENST00000679724.1
rs1027090407	16005457	1:111759511	1:111759511	T	C/T			-	SNP	dbSNP			missense variant~NMD transcript variant	P/S	170	170	171	tolerated	0.17	10	benign	0.009	22001	likely benign	22	94	likely benign	0.093	7	tolerated	0.006	128	neutral	0.127	ENST00000680383.1
rs1027090407	16005457	1:111759511	1:111759511	T	C/T			-	SNP	dbSNP			missense variant	P/S	170	170	101	tolerated	0.1	358	benign	0.357	22001	likely benign	22	94	likely benign	0.093	7	tolerated	0.006	128	neutral	0.127	ENST00000680627.1
rs1027090407	16005457	1:111759511	1:111759511	T	C/T			-	SNP	dbSNP			missense variant~NMD transcript variant	P/S	170	170	211	tolerated	0.21	16	benign	0.015	22001	likely benign	22	94	likely benign	0.093	7	tolerated	0.006	128	neutral	0.127	ENST00000680936.1
rs1027090407	16005457	1:111759511	1:111759511	T	C/T			-	SNP	dbSNP			missense variant~NMD transcript variant	P/S	170	170	191	tolerated	0.19	16	benign	0.015	22001	likely benign	22	94	likely benign	0.093	7	tolerated	0.006	128	neutral	0.127	ENST00000681559.1
rs1345480642	34363141	1:111759563	1:111759563	A	C/A			-	SNP	dbSNP	Frequency~gnomAD		missense variant	S/Y	170	170	1	deleterious	0	786	possibly damaging	0.785	26001	likely benign	26	487	likely benign	0.486	32	tolerated	0.031	468	low	0.467	ENST00000680518.1
rs760763795	5681226	1:111759512	1:111759512	T	C/T			-	SNP	dbSNP	Frequency~ExAC~gnomAD		missense variant	P/L	170	170	41	deleterious	0.04	553	possibly damaging	0.552	25001	likely benign	25	209	likely benign	0.208	22	tolerated	0.021	721	medium	0.72	ENST00000369702.5
rs760763795	5681226	1:111759512	1:111759512	T	C/T			-	SNP	dbSNP	Frequency~ExAC~gnomAD		missense variant~NMD transcript variant	P/L	170	170	71	tolerated	0.07	32	benign	0.031	25001	likely benign	25	209	likely benign	0.208	22	tolerated	0.021	721	medium	0.72	ENST00000679576.1
rs760763795	5681226	1:111759512	1:111759512	T	C/T			-	SNP	dbSNP	Frequency~ExAC~gnomAD		missense variant	P/L	170	170	41	deleterious	0.04	553	possibly damaging	0.552	25001	likely benign	25	209	likely benign	0.208	22	tolerated	0.021	721	medium	0.72	ENST00000679724.1
rs760763795	5681226	1:111759512	1:111759512	T	C/T			-	SNP	dbSNP	Frequency~ExAC~gnomAD		missense variant~NMD transcript variant	P/L	170	170	31	deleterious	0.03	51	benign	0.05	25001	likely benign	25	209	likely benign	0.208	22	tolerated	0.021	721	medium	0.72	ENST00000680383.1
rs760763795	5681226	1:111759512	1:111759512	T	C/T			-	SNP	dbSNP	Frequency~ExAC~gnomAD		missense variant	P/L	170	170	41	deleterious	0.04	553	possibly damaging	0.552	25001	likely benign	25	209	likely benign	0.208	22	tolerated	0.021	721	medium	0.72	ENST00000680627.1
rs760763795	5681226	1:111759512	1:111759512	T	C/T			-	SNP	dbSNP	Frequency~ExAC~gnomAD		missense variant~NMD transcript variant	P/L	170	170	81	tolerated	0.08	32	benign	0.031	25001	likely benign	25	209	likely benign	0.208	22	tolerated	0.021	721	medium	0.72	ENST00000680936.1
rs760763795	5681226	1:111759512	1:111759512	T	C/T			-	SNP	dbSNP	Frequency~ExAC~gnomAD		missense variant~NMD transcript variant	P/L	170	170	81	tolerated	0.08	32	benign	0.031	25001	likely benign	25	209	likely benign	0.208	22	tolerated	0.021	721	medium	0.72	ENST00000681559.1
rs141139565	15603357	1:111759565	1:111759565	G	C/G			-	SNP	dbSNP	Frequency~ESP~ExAC~TOPMed~gnomAD		missense variant	P/A	171	171	1	deleterious	0	457	possibly damaging	0.456	24001	likely benign	24	449	likely benign	0.448	83	tolerated	0.082	883	medium	0.882	ENST00000680518.1
rs771297079	21173750	1:111759515	1:111759515	C	T/C			-	SNP	dbSNP	Frequency~ExAC~gnomAD		missense variant	L/S	171	171	1	deleterious	0	450	possibly damaging	0.449	26001	likely benign	26	238	likely benign	0.237	10	tolerated	0.009	132	neutral	0.131	ENST00000369702.5
rs771297079	21173750	1:111759515	1:111759515	C	T/C			-	SNP	dbSNP	Frequency~ExAC~gnomAD		missense variant~NMD transcript variant	L/S	171	171	11	deleterious	0.01	241	benign	0.24	26001	likely benign	26	238	likely benign	0.237	10	tolerated	0.009	132	neutral	0.131	ENST00000679576.1
rs771297079	21173750	1:111759515	1:111759515	C	T/C			-	SNP	dbSNP	Frequency~ExAC~gnomAD		missense variant	L/S	171	171	1	deleterious	0	450	possibly damaging	0.449	26001	likely benign	26	238	likely benign	0.237	10	tolerated	0.009	132	neutral	0.131	ENST00000679724.1
rs771297079	21173750	1:111759515	1:111759515	C	T/C			-	SNP	dbSNP	Frequency~ExAC~gnomAD		missense variant~NMD transcript variant	L/S	171	171	41	deleterious	0.04	107	benign	0.106	26001	likely benign	26	238	likely benign	0.237	10	tolerated	0.009	132	neutral	0.131	ENST00000680383.1
rs771297079	21173750	1:111759515	1:111759515	C	T/C			-	SNP	dbSNP	Frequency~ExAC~gnomAD		missense variant	L/S	171	171	21	deleterious	0.02	450	possibly damaging	0.449	26001	likely benign	26	238	likely benign	0.237	10	tolerated	0.009	132	neutral	0.131	ENST00000680627.1
rs771297079	21173750	1:111759515	1:111759515	C	T/C			-	SNP	dbSNP	Frequency~ExAC~gnomAD		missense variant~NMD transcript variant	L/S	171	171	31	deleterious	0.03	107	benign	0.106	26001	likely benign	26	238	likely benign	0.237	10	tolerated	0.009	132	neutral	0.131	ENST00000680936.1
rs771297079	21173750	1:111759515	1:111759515	C	T/C			-	SNP	dbSNP	Frequency~ExAC~gnomAD		missense variant~NMD transcript variant	L/S	171	171	41	deleterious	0.04	107	benign	0.106	26001	likely benign	26	238	likely benign	0.237	10	tolerated	0.009	132	neutral	0.131	ENST00000681559.1
rs776966677	25113878	1:111759517	1:111759517	C	T/C			-	SNP	dbSNP	Frequency~ExAC~TOPMed~gnomAD		missense variant	S/P	172	172	61	tolerated	0.06	6	benign	0.005	22001	likely benign	22	79	likely benign	0.078	9	tolerated	0.008	191	neutral	0.19	ENST00000369702.5
rs776966677	25113878	1:111759517	1:111759517	C	T/C			-	SNP	dbSNP	Frequency~ExAC~TOPMed~gnomAD		missense variant~NMD transcript variant	S/P	172	172	111	tolerated	0.11	8	benign	0.007	22001	likely benign	22	79	likely benign	0.078	9	tolerated	0.008	191	neutral	0.19	ENST00000679576.1
[truncated: 1,727 more rows]
